# Supplementary material for: Albemarle–Pamlico Sounds revealed and stated preference data
Source: Data Brief. 2015 Feb 13;3:90–4. doi: 10.1016/j.dib.2015.01.006 (PMC4510052; doi:10.1016/j.dib.2015.01.006)
Supplement: Supplementary file 2 — Supplementary Material [file mmc2.xlsx]

## Sheet: Data
Yes1	Yes1DK	PT1	Yes2	Yes2DK	PT2	Flag	Flagdk	Trips1	Trips2	Trips2q	Income	Workfull	Educ	Age	Sex	Married	House	Race	County	Know	Concern	Support	Effect	Pamlico	DP	DA	DN	DF
1	1	300	1	1	600	0	0	0	.	2	5000	0	10	24	0	0	4	0	.	1	3	4	4	1	.	.	.	.
2	2	300	2	2	150	1	1	3	3	3	40000	1	12	30	1	1	4	1	18	2	4	3	3	0	136	161	108	117
2	2	400	2	2	200	0	0	0	2	2	5000	0	10	70	0	0	1	0	35	2	4	4	4	1	173	214	155	96
1	1	200	2	2	400	0	0	0	.	3	17500	0	12	21	1	1	5	0	29	1	4	4	4	1	39	133	39	72
2	2	400	2	2	200	1	1	0	0	1	40000	0	14	67	1	1	2	1	10	2	3	4	3	0	141	182	123	120
1	1	100	1	1	200	0	0	0	1	2	27500	1	13	47	1	1	3	0	40	2	4	4	3	1	69	116	62	119
2	2	300	2	2	150	1	1	0	1	1	85000	1	16	45	1	1	2	1	40	1	4	4	4	0	69	116	62	119
2	2	300	1	1	150	0	0	2	10	10	40000	0	13	32	0	1	5	1	15	1	4	3	2	0	91	41	122	241
2	2	400	1	1	200	0	0	0	0	0	62500	1	13	50	0	1	3	1	24	1	2	3	3	1	51	99	38	126
2	2	400	2	2	200	0	0	0	0	0	12500	0	10	68	0	1	2	0	9	1	4	4	4	1	23	94	5	119
2	2	300	2	2	150	0	0	0	0	0	22500	0	14	37	0	0	2	0	14	1	1	4	2	1	49	70	78	177
1	1	100	.	2	200	0	0	3	6	6	40000	0	16	53	0	1	2	1	34	4	4	3	3	0	21	74	49	149
2	2	300	2	2	150	0	0	0	0	0	.	0	14	40	0	1	4	1	22	2	3	2	.	0	97	139	86	131
2	2	400	1	1	200	0	0	0	0	0	40000	0	12	78	1	1	2	1	26	4	4	3	3	1	65	86	94	166
2	2	100	2	2	50	0	0	0	0	.	12500	0	13	35	0	1	5	0	24	1	3	3	2	1	51	99	38	126
2	2	400	2	2	200	1	1	0	1	0	12500	0	18	69	1	1	2	1	34	3	4	3	2	1	21	74	49	149
2	2	300	2	2	150	0	0	0	0	0	.	1	10	55	1	1	2	0	13	1	3	.	2	1	91	152	81	96
2	2	200	1	1	100	0	0	0	0	0	62500	1	16	35	0	1	3	1	27	2	4	4	3	1	94	186	92	28
2	2	200	2	2	100	0	0	0	0	0	17500	0	13	28	0	1	3	0	10	1	2	3	3	0	141	182	123	120
2	2	200	1	1	100	0	0	0	0	0	62500	0	14	21	1	0	3	1	10	2	4	3	3	1	141	182	123	120
2	2	400	2	2	200	0	0	0	0	0	5000	0	12	18	0	0	3	0	40	2	3	4	3	0	69	116	62	119
2	2	300	2	2	150	0	0	0	0	0	62500	1	18	37	1	1	2	0	27	2	4	4	1	0	94	186	92	28
1	1	100	2	2	200	0	0	0	0	0	40000	0	16	36	1	1	7	1	10	1	4	4	2	1	141	182	123	120
2	2	200	2	2	100	0	0	0	0	0	5000	0	10	73	0	0	1	0	35	1	3	1	.	0	173	214	155	96
1	1	300	2	2	600	0	0	0	0	0	.	1	12	51	0	0	1	1	27	2	4	4	4	0	94	186	92	28
2	2	300	2	2	150	1	1	0	0	2	5000	1	10	53	0	1	3	0	14	1	4	4	3	1	49	70	78	177
2	2	300	2	2	150	1	1	4	4	4	5000	0	16	34	0	0	3	0	24	4	4	3	4	1	51	99	38	126
2	2	100	2	2	50	0	0	0	0	0	22500	1	12	36	0	0	2	0	14	1	4	3	3	0	49	70	78	177
2	2	100	2	2	50	1	1	0	0	0	40000	1	18	48	0	0	2	1	8	2	3	3	3	0	171	216	134	62
.	2	100	1	1	50	0	0	2	3	3	22500	0	12	33	0	1	4	1	16	3	3	4	3	1	41	100	55	135
.	2	100	.	2	50	0	0	0	0	0	40000	0	12	63	1	1	2	1	4	2	.	.	.	0	131	187	93	5
1	1	200	2	2	400	0	0	0	0	2	27500	0	13	22	0	1	3	1	34	3	3	4	3	1	21	74	49	149
2	2	100	1	1	50	0	0	0	0	2	62500	0	12	19	0	0	3	1	8	1	3	4	3	0	171	216	134	62
1	1	400	2	2	800	0	0	.	.	.	5000	0	10	75	0	0	1	0	34	1	4	4	4	0	21	74	49	149
2	2	300	2	2	150	1	1	0	0	0	27500	1	13	40	0	1	4	1	30	1	2	.	2	1	5	107	17	128
2	2	100	.	2	50	0	0	0	0	0	5000	0	10	72	0	0	1	0	36	1	4	3	1	1	120	153	100	86
2	2	100	2	2	50	1	1	0	0	0	62500	1	16	43	1	1	4	1	27	2	2	3	2	1	94	186	92	28
.	2	100	1	1	50	0	0	0	0	0	40000	1	16	35	0	1	2	1	27	3	4	4	3	1	94	186	92	28
.	2	100	1	1	50	0	0	0	0	1	.	0	16	62	0	1	2	1	40	2	4	4	3	1	69	116	62	119
2	2	100	2	2	50	0	0	0	0	0	12500	1	12	75	0	0	1	1	8	1	1	.	.	0	171	216	134	62
1	1	300	.	2	600	0	0	0	0	0	17500	0	12	18	0	0	3	0	10	1	3	3	3	0	141	182	123	120
.	.	200	.	.	.	0	0	0	0	0	17500	0	12	38	0	0	4	1	29	1	2	3	3	1	39	133	39	72
2	2	400	2	2	200	0	0	0	1	1	.	0	12	18	0	0	.	1	8	1	2	3	3	0	171	216	134	62
1	1	200	2	2	400	0	0	0	0	0	62500	0	13	21	0	0	3	0	34	2	3	3	3	1	21	74	49	149
2	2	300	2	2	150	0	0	0	0	0	27500	0	13	65	0	1	2	1	10	2	3	3	3	1	141	182	123	120
2	2	300	2	2	150	1	1	15	15	0	.	0	16	75	1	1	2	1	.	3	3	2	.	1	.	.	.	.
2	2	100	2	2	50	0	0	0	0	0	62500	1	13	51	0	1	4	1	7	3	3	3	3	1	60	5	94	213
2	2	100	2	2	50	1	1	0	0	1	.	1	13	64	1	1	2	1	13	4	3	1	2	0	91	152	81	96
1	1	100	2	2	200	0	0	0	0	2	62500	1	14	34	0	1	4	1	40	2	3	3	3	1	69	116	62	119
2	2	300	2	2	150	1	1	0	0	0	12500	1	12	36	0	1	2	1	22	1	3	3	3	0	97	139	86	131
1	1	200	1	1	400	0	0	4	8	8	40000	1	13	32	1	1	3	1	10	2	4	4	4	1	141	182	123	120
2	2	100	2	2	50	0	0	0	0	0	22500	0	10	71	0	1	2	1	34	2	3	3	3	0	21	74	49	149
2	2	200	2	2	100	0	0	0	0	.	.	0	14	71	0	0	2	0	36	2	4	3	2	0	120	153	100	86
2	2	400	2	2	200	0	0	0	0	0	27500	1	16	55	0	0	1	1	6	3	3	3	2	0	72	135	42	124
1	1	400	2	2	800	0	0	0	0	0	85000	0	12	43	0	1	2	1	27	3	3	4	3	1	94	186	92	28
1	1	100	2	2	200	0	0	5	20	30	40000	1	14	48	0	1	3	1	24	2	3	4	2	1	51	99	38	126
2	2	100	2	2	50	0	0	0	0	0	5000	0	10	60	0	1	2	1	24	2	3	3	3	0	51	99	38	126
.	.	.	.	.	.	0	0	.	.	.	.	0	.	.	.	0	.	0	24	1	1	4	.	.	51	99	38	126
2	2	300	2	2	150	0	0	0	0	5	5000	0	12	49	0	0	2	0	41	1	2	4	4	0	58	105	85	140
1	1	200	2	2	400	0	0	0	2	5	5000	0	13	21	0	0	1	1	34	2	3	4	3	1	21	74	49	149
2	2	100	2	2	50	1	1	60	60	80	.	1	12	25	0	1	2	1	21	3	4	3	3	1	5	8	95	214
2	2	400	2	2	200	1	1	0	0	0	17500	0	10	58	0	1	2	1	1	2	3	3	2	1	5	58	36	155
2	2	400	1	1	200	0	0	0	0	2	.	0	12	42	1	0	4	0	9	1	4	4	3	0	23	94	5	119
.	.	400	.	.	.	0	0	.	.	.	17500	1	16	58	0	0	3	0	40	1	3	3	3	0	69	116	62	119
.	.	.	.	.	.	0	0	.	.	.	.	0	.	.	.	0	.	0	14	1	.	.	.	.	49	70	78	177
2	2	300	2	2	150	0	0	2	4	2	27500	1	13	34	0	1	4	1	40	3	3	4	3	0	69	116	62	119
2	2	100	1	1	50	0	0	10	30	20	22500	0	13	49	0	0	4	0	26	1	4	4	4	1	65	86	94	166
1	1	300	1	1	600	0	0	0	0	0	22500	0	12	23	1	1	2	0	10	1	3	4	4	0	141	182	123	120
1	1	100	2	2	200	0	0	15	15	20	40000	0	16	58	0	1	2	1	12	3	4	3	3	1	11	5	148	267
1	1	400	2	2	800	0	0	0	1	1	40000	1	18	31	0	1	3	1	40	2	4	3	3	1	69	116	62	119
2	2	400	1	1	200	0	0	12	12	12	22500	1	13	43	0	0	1	1	31	2	3	4	3	0	89	5	123	235
1	1	300	1	1	600	0	0	0	0	0	.	0	13	19	0	0	2	1	27	1	4	4	.	0	94	186	92	28
2	2	200	2	2	100	1	1	0	0	0	.	0	10	51	0	1	2	1	25	2	2	2	.	1	26	35	59	178
2	2	400	1	1	200	0	0	0	0	0	27500	1	16	42	1	1	4	1	10	2	3	3	2	0	141	182	123	120
1	1	200	.	2	400	0	0	0	1	1	40000	1	12	57	1	1	2	1	10	2	4	3	4	0	141	182	123	120
1	1	300	1	1	600	0	0	12	12	12	85000	0	13	20	1	0	4	1	33	4	4	3	3	0	74	5	114	225
1	1	100	2	2	200	0	0	2	0	3	17500	1	12	34	0	0	2	1	11	2	4	3	3	1	66	27	150	269
1	1	300	2	2	600	0	0	1	1	2	85000	0	13	20	1	0	4	1	10	2	4	4	4	0	141	182	123	120
2	2	100	2	2	50	1	1	0	0	0	22500	0	12	59	0	1	2	1	1	2	4	3	4	1	5	58	36	155
2	2	200	1	1	100	0	0	4	4	4	40000	1	13	30	1	1	3	1	34	2	3	2	3	0	21	74	49	149
2	2	300	2	2	150	1	1	0	0	3	40000	1	14	40	0	0	1	1	25	2	4	4	3	1	26	35	59	178
1	1	200	2	2	400	0	0	0	0	1	27500	0	10	18	1	0	3	1	10	2	3	3	3	1	141	182	123	120
2	2	400	1	1	200	0	0	0	0	0	62500	1	14	35	0	1	5	1	22	1	4	3	3	0	97	139	86	131
2	2	200	1	1	100	0	0	0	0	0	40000	1	13	42	1	0	3	1	27	2	4	3	3	1	94	186	92	28
1	1	400	2	2	800	0	0	0	0	0	27500	1	13	27	1	0	1	0	13	2	3	3	3	1	91	152	81	96
1	1	400	2	2	800	0	0	0	0	0	40000	1	17	52	0	1	2	1	6	2	3	4	3	1	72	135	42	124
1	1	400	2	2	800	0	0	0	0	0	62500	1	13	46	0	1	2	0	8	1	3	3	3	0	171	216	134	62
2	2	300	2	2	150	0	0	1	2	2	5000	0	12	44	0	0	2	1	19	3	3	3	3	0	77	49	98	216
.	.	.	.	.	.	0	0	.	.	.	.	0	.	.	.	0	.	0	3	1	4	3	.	.	143	189	135	85
2	2	300	2	2	150	0	0	0	0	.	17500	1	13	74	0	0	1	1	9	3	4	3	3	0	23	94	5	119
1	1	300	2	2	600	0	0	15	15	15	12500	1	13	18	1	0	1	1	29	1	3	3	2	1	39	133	39	72
2	2	100	1	1	50	0	0	0	0	4	27500	0	13	22	1	0	3	1	29	1	2	3	3	1	39	133	39	72
1	1	400	1	1	800	0	0	0	5	15	40000	1	16	32	0	0	3	1	40	2	4	4	3	0	69	116	62	119
1	1	100	1	1	200	0	0	0	0	0	40000	1	16	42	1	0	1	1	25	2	3	3	3	1	26	35	59	178
1	1	100	1	1	200	0	0	0	0	0	27500	0	14	72	0	0	1	1	29	3	4	4	4	0	39	133	39	72
2	2	300	2	2	150	0	0	0	0	2	12500	0	10	43	0	0	4	0	13	3	1	2	3	0	91	152	81	96
2	2	100	2	2	50	0	0	0	0	0	22500	1	10	48	1	0	1	1	10	1	1	.	.	1	141	182	123	120
.	2	400	.	2	200	0	0	1	1	3	40000	1	13	33	0	1	5	1	41	2	4	4	3	0	58	105	85	140
2	2	200	1	1	100	0	0	0	0	0	12500	0	16	83	0	0	1	1	34	3	4	4	3	1	21	74	49	149
2	2	400	2	2	200	0	0	0	0	0	22500	1	12	24	0	1	3	0	25	1	2	4	4	0	26	35	59	178
.	2	100	.	2	50	0	0	0	0	.	5000	1	16	43	0	0	5	0	10	2	3	.	.	1	141	182	123	120
2	2	300	2	2	150	1	1	0	0	0	.	0	.	.	.	0	.	0	10	2	3	3	2	1	141	182	123	120
1	1	300	2	2	600	0	0	2	0	2	62500	1	18	42	1	1	3	1	34	4	4	3	3	1	21	74	49	149
2	2	100	2	2	50	0	0	0	0	0	.	0	12	72	0	1	2	1	27	1	3	4	.	1	94	186	92	28
2	2	100	2	2	50	1	1	0	0	0	85000	0	13	69	1	1	2	1	9	3	4	.	.	0	23	94	5	119
2	2	300	2	2	150	1	1	0	0	0	22500	0	12	21	1	1	2	1	29	1	2	3	1	0	39	133	39	72
2	2	100	2	2	50	0	0	0	0	0	40000	0	13	24	0	1	3	1	18	1	3	3	2	1	136	161	108	117
1	1	200	2	2	400	0	0	0	0	0	27500	0	13	71	1	1	2	1	1	3	3	3	3	0	5	58	36	155
2	2	200	2	2	100	0	0	0	0	0	22500	1	13	21	0	0	2	0	10	1	2	3	3	1	141	182	123	120
2	2	400	2	2	200	0	0	0	0	0	27500	1	14	49	0	0	4	0	26	1	3	3	3	0	65	86	94	166
.	2	400	.	2	200	0	0	1	0	.	.	1	12	75	0	0	1	1	39	1	4	.	.	0	65	5	82	193
1	1	200	2	2	400	0	0	0	0	0	40000	0	12	61	0	1	2	1	27	3	4	4	3	1	94	186	92	28
2	2	400	1	1	200	0	0	0	0	0	40000	1	14	35	0	1	4	1	10	1	4	4	2	1	141	182	123	120
1	1	100	2	2	200	0	0	2	4	6	40000	0	12	29	1	1	4	1	14	3	3	3	4	1	49	70	78	177
.	2	100	.	2	50	0	0	10	25	25	40000	1	13	34	0	1	4	1	39	3	4	3	3	0	65	5	82	193
1	1	400	2	2	800	0	0	0	0	2	12500	0	12	18	1	0	3	1	26	1	4	3	4	0	65	86	94	166
1	1	300	1	1	600	0	0	0	1	3	40000	0	13	26	0	0	6	0	14	2	3	4	3	0	49	70	78	177
1	1	100	1	1	200	0	0	30	1	15	5000	0	10	57	1	0	3	0	14	2	4	4	4	0	49	70	78	177
2	2	300	2	2	150	1	1	0	0	1	40000	1	12	39	1	0	2	1	24	2	3	3	2	0	51	99	38	126
2	2	400	2	2	200	1	1	0	1	1	40000	1	12	32	0	1	3	1	35	3	4	3	2	1	173	214	155	96
2	2	200	2	2	100	1	1	0	1	1	22500	1	12	40	0	1	4	1	40	1	4	3	3	0	69	116	62	119
2	2	400	2	2	200	0	0	0	0	0	40000	1	16	41	0	1	5	1	10	2	3	3	3	0	141	182	123	120
.	.	.	.	.	.	0	0	.	.	.	.	0	.	.	.	0	.	0	3	1	3	.	.	.	143	189	135	85
2	2	400	2	2	200	0	0	0	0	0	40000	0	13	37	1	0	6	0	10	1	4	3	3	0	141	182	123	120
2	2	300	2	2	150	1	1	0	0	0	17500	0	12	75	1	1	2	1	6	4	4	.	1	0	72	135	42	124
1	1	400	.	2	800	0	0	0	2	.	22500	1	13	45	1	1	4	1	29	2	3	3	3	1	39	133	39	72
2	2	300	.	2	150	0	1	0	0	0	.	0	10	35	0	1	2	1	10	2	4	4	3	0	141	182	123	120
2	2	100	2	2	50	0	0	0	0	0	5000	0	12	75	0	0	1	0	8	4	.	2	.	1	171	216	134	62
2	2	100	2	2	50	1	1	0	0	2	40000	0	16	33	1	1	4	0	40	2	4	4	4	1	69	116	62	119
2	2	300	1	1	150	0	0	0	0	0	62500	0	16	47	0	1	2	0	27	1	3	3	3	0	94	186	92	28
.	.	200	.	.	200	0	0	.	.	.	5000	0	14	87	0	0	1	1	40	1	.	.	.	0	69	116	62	119
.	.	400	.	.	.	0	0	0	0	.	.	0	12	.	0	1	.	1	6	1	.	.	.	1	72	135	42	124
2	2	400	1	1	200	0	0	0	.	1	12500	0	12	60	0	0	2	0	14	1	4	4	4	1	49	70	78	177
2	2	400	2	2	200	0	0	0	0	0	40000	0	12	64	1	1	2	1	39	2	4	3	3	0	65	5	82	193
1	1	200	1	1	400	0	0	0	0	3	5000	0	14	40	0	0	3	1	6	1	4	3	4	1	72	135	42	124
2	2	300	2	2	150	0	0	0	0	0	40000	1	16	28	1	1	4	1	26	2	2	2	2	1	65	86	94	166
2	2	400	2	2	200	0	0	0	0	0	22500	1	10	46	1	1	2	0	17	4	2	2	2	1	100	93	102	201
2	2	200	2	2	100	1	1	0	0	0	22500	0	12	63	0	0	1	0	10	1	4	3	3	1	141	182	123	120
1	1	200	2	2	400	0	0	0	0	2	27500	0	13	28	1	0	2	0	35	2	4	4	3	1	173	214	155	96
2	2	100	2	2	50	0	0	10	10	10	5000	0	10	29	0	1	5	1	1	1	3	3	.	1	5	58	36	155
2	2	300	2	2	150	0	0	1	1	1	40000	1	12	58	1	1	2	1	27	3	4	3	3	0	94	186	92	28
2	2	400	2	2	200	1	1	0	0	0	.	0	.	.	.	0	.	0	17	4	4	2	2	1	100	93	102	201
1	1	400	2	2	800	0	0	0	0	0	40000	0	12	62	1	0	1	1	3	2	3	3	3	1	143	189	135	85
2	2	100	2	2	50	0	0	0	.	1	22500	0	13	61	0	0	1	0	10	3	4	4	.	1	141	182	123	120
.	.	400	.	.	.	0	0	.	0	.	5000	0	16	73	0	0	1	1	10	1	.	.	.	0	141	182	123	120
2	2	200	2	2	100	1	1	0	0	.	.	1	16	51	0	1	3	1	1	3	3	2	.	0	5	58	36	155
2	2	300	1	1	150	0	0	0	0	1	27500	1	16	65	0	0	1	1	26	2	4	3	4	0	65	86	94	166
2	2	100	2	2	50	1	1	0	0	.	62500	1	18	39	1	1	4	1	41	2	4	3	3	0	58	105	85	140
2	2	300	2	2	150	1	1	2	2	2	5000	0	13	81	0	0	4	0	24	3	3	3	3	0	51	99	38	126
2	2	400	2	2	200	0	0	0	0	0	.	0	10	74	0	1	2	1	24	1	3	4	.	1	51	99	38	126
1	1	100	2	2	200	0	0	0	0	.	27500	0	12	49	1	1	2	0	40	1	3	3	3	1	69	116	62	119
1	1	300	2	2	600	0	0	0	0	0	40000	0	13	31	0	1	3	1	26	1	4	3	3	0	65	86	94	166
.	.	.	.	.	.	0	0	.	.	.	.	0	.	.	.	0	.	0	2	.	.	.	.	.	38	23	71	190
2	2	300	1	1	150	0	0	0	0	0	27500	0	13	19	1	0	5	0	7	3	4	3	3	0	60	5	94	213
.	.	.	.	.	.	0	0	.	.	.	.	0	.	.	.	0	.	0	29	1	.	.	.	.	39	133	39	72
2	2	100	2	2	50	1	1	0	0	0	22500	0	13	67	1	1	2	1	8	3	4	3	3	0	171	216	134	62
.	2	300	1	1	150	0	0	0	0	0	5000	0	12	20	0	0	4	0	8	2	4	4	4	0	171	216	134	62
.	.	100	.	.	.	0	0	.	.	.	.	0	.	.	.	0	.	0	35	.	.	.	.	1	173	214	155	96
1	1	100	2	2	200	0	0	0	0	0	40000	0	13	66	1	1	2	1	27	1	4	3	2	1	94	186	92	28
.	.	.	.	.	.	0	0	.	.	.	.	0	.	.	.	0	.	0	25	4	2	3	4	.	26	35	59	178
2	2	200	2	2	100	1	1	0	0	0	40000	1	18	28	1	0	1	1	9	3	2	3	2	0	23	94	5	119
1	1	300	1	1	600	0	0	0	0	0	40000	0	16	73	1	1	2	1	24	2	4	4	4	0	51	99	38	126
2	2	300	1	1	150	0	0	5	5	5	85000	1	14	39	0	1	4	1	9	4	4	3	2	1	23	94	5	119
1	1	200	2	2	400	0	0	0	0	0	40000	0	13	33	0	1	4	1	40	2	4	3	3	0	69	116	62	119
2	2	200	2	2	100	1	1	0	0	0	27500	1	16	24	0	0	2	1	18	1	4	3	3	1	136	161	108	117
1	1	100	2	2	200	0	0	2	.	2	.	1	16	43	0	1	2	1	27	3	3	3	3	1	94	186	92	28
2	2	300	2	2	150	0	0	0	0	0	17500	1	13	35	0	0	5	0	10	1	1	2	.	0	141	182	123	120
2	2	400	2	2	200	0	0	0	0	0	5000	0	10	64	0	1	2	0	16	1	3	.	.	1	41	100	55	135
2	2	200	2	2	100	1	1	0	0	1	40000	1	16	32	1	1	3	1	22	1	3	3	1	1	97	139	86	131
1	1	400	2	2	800	0	0	365	365	.	40000	0	12	69	1	1	3	1	7	4	4	3	3	0	60	5	94	213
2	2	100	.	2	50	0	0	0	0	0	62500	1	16	46	1	1	2	1	22	2	3	3	4	1	97	139	86	131
2	2	100	2	2	50	0	0	0	0	0	40000	1	13	39	1	0	6	0	41	2	3	3	3	1	58	105	85	140
2	2	400	2	2	200	1	1	0	0	0	40000	0	14	68	1	0	1	1	10	2	4	3	3	0	141	182	123	120
1	1	100	2	2	200	0	0	1	1	1	62500	1	14	34	1	1	4	1	16	2	3	3	3	0	41	100	55	135
1	1	300	1	1	600	0	0	0	.	1	5000	0	12	30	1	0	1	0	8	1	4	4	2	0	171	216	134	62
.	.	100	.	.	.	0	0	0	0	.	.	0	.	.	.	0	.	0	31	1	1	.	.	1	89	5	123	235
2	2	200	2	2	100	0	0	.	0	0	5000	0	12	80	0	0	1	1	39	2	4	3	3	0	65	5	82	193
1	1	200	2	2	400	0	0	0	0	1	12500	0	12	18	0	0	4	0	26	2	3	3	3	1	65	86	94	166
1	1	100	2	2	200	0	0	30	39	30	17500	0	13	32	0	0	3	1	12	4	4	3	3	0	11	5	148	267
.	2	300	1	1	150	0	0	0	0	0	5000	0	10	53	0	1	2	1	8	1	3	3	.	1	171	216	134	62
2	2	200	2	2	100	0	0	0	.	0	62500	1	12	24	0	1	5	1	10	1	3	2	2	0	141	182	123	120
2	2	400	2	2	200	0	0	0	0	1	22500	1	18	41	0	0	1	1	40	1	2	3	3	0	69	116	62	119
2	2	400	2	2	200	0	0	0	0	0	12500	0	14	73	1	0	1	1	35	2	3	3	3	0	173	214	155	96
2	2	100	2	2	50	1	1	0	0	0	22500	1	12	37	0	0	4	0	19	1	2	3	3	0	77	49	98	216
2	2	200	2	2	100	1	1	0	0	1	22500	0	13	28	1	1	4	1	20	2	3	3	3	0	166	207	147	143
.	2	100	1	1	50	0	0	0	0	1	40000	1	18	40	1	1	3	1	34	2	3	3	3	1	21	74	49	149
.	2	200	.	2	100	0	0	5	0	0	85000	0	12	18	1	0	6	1	34	2	3	3	3	0	21	74	49	149
2	2	200	1	1	100	0	0	0	1	1	27500	0	13	19	0	0	2	0	22	2	3	2	3	1	97	139	86	131
1	1	100	.	2	200	0	0	0	1	1	22500	0	16	69	0	0	1	1	1	3	3	3	3	0	5	58	36	155
2	2	400	1	1	200	0	0	12	12	12	40000	1	12	33	1	0	3	1	11	3	4	3	.	0	66	27	150	269
2	2	300	1	1	150	0	0	0	0	0	17500	1	12	43	0	0	3	0	18	1	4	3	2	1	136	161	108	117
.	.	300	.	.	.	0	0	0	1	0	.	0	.	.	.	0	.	0	19	2	3	2	3	0	77	49	98	216
.	.	.	.	.	.	0	0	.	.	.	27500	1	12	30	0	0	2	1	4	1	.	.	.	.	131	187	93	5
2	2	300	2	2	150	1	1	4	4	.	.	0	16	35	0	1	5	0	10	4	4	3	4	1	141	182	123	120
.	2	100	.	2	50	0	0	0	0	0	27500	1	13	75	0	0	1	1	29	1	4	3	3	1	39	133	39	72
1	1	100	.	2	200	0	0	0	.	1	5000	0	12	34	0	0	2	1	24	2	3	3	3	0	51	99	38	126
1	1	300	1	1	600	0	0	0	0	0	62500	0	16	73	0	0	1	1	6	2	4	3	3	0	72	135	42	124
1	1	100	2	2	200	0	0	5	5	5	12500	0	12	64	1	0	2	1	16	2	4	4	3	1	41	100	55	135
.	.	.	.	.	.	0	0	.	.	.	.	1	10	65	0	1	2	0	25	1	.	.	.	.	26	35	59	178
.	.	.	.	.	.	0	0	.	.	.	.	0	.	.	.	0	.	0	9	2	.	.	.	.	23	94	5	119
2	2	400	1	1	200	0	0	0	0	0	22500	1	14	42	0	1	4	1	23	3	4	4	4	1	61	109	15	105
2	2	400	1	1	200	0	0	6	6	6	.	1	12	53	1	1	2	1	40	4	4	3	4	1	69	116	62	119
2	2	300	2	2	150	0	0	0	0	0	.	0	10	79	0	0	1	1	16	1	4	3	.	1	41	100	55	135
2	2	300	2	2	150	0	0	0	0	0	5000	0	10	56	0	0	1	0	25	1	1	.	.	1	26	35	59	178
2	2	200	1	1	100	0	0	0	0	0	12500	0	12	71	0	0	1	1	38	1	3	3	4	0	45	5	126	238
2	2	300	2	2	150	1	1	0	0	0	17500	0	12	33	0	1	4	1	23	1	2	3	3	1	61	109	15	105
2	2	300	2	2	150	0	0	0	0	0	12500	1	10	53	1	1	3	0	13	1	3	.	3	1	91	152	81	96
1	1	300	2	2	600	0	0	0	0	.	.	1	12	48	1	0	1	1	17	2	4	4	.	1	100	93	102	201
1	1	300	.	2	600	0	0	0	0	2	17500	0	12	32	1	0	2	0	34	2	4	3	4	1	21	74	49	149
2	2	100	2	2	50	0	0	0	.	0	22500	0	10	60	1	1	2	1	14	1	4	3	3	0	49	70	78	177
1	1	300	.	2	600	0	0	0	0	0	62500	1	12	46	1	1	3	1	4	2	3	.	1	1	131	187	93	5
1	1	100	2	2	200	0	0	4	20	20	62500	1	14	45	1	1	4	1	25	4	4	.	1	0	26	35	59	178
1	1	400	2	2	800	0	0	360	365	0	27500	0	12	54	0	1	2	1	21	2	4	3	3	1	5	8	95	214
2	2	200	2	2	100	0	0	0	0	.	22500	0	12	67	0	1	2	1	22	4	4	3	3	0	97	139	86	131
1	1	200	.	2	400	0	0	0	.	.	40000	1	14	28	1	0	2	1	17	2	3	3	3	0	100	93	102	201
2	2	400	2	2	200	1	1	0	0	.	17500	1	13	34	0	1	6	0	32	1	4	3	4	1	112	168	74	48
.	.	100	.	.	.	0	0	0	0	.	5000	0	10	71	0	0	1	1	36	1	.	.	.	0	120	153	100	86
2	2	200	2	2	100	0	0	0	0	0	12500	1	10	46	1	0	1	0	25	1	3	4	3	0	26	35	59	178
2	2	400	.	2	200	0	0	0	0	.	.	0	10	68	0	0	1	0	26	1	3	3	3	1	65	86	94	166
.	.	.	.	.	.	0	0	.	.	.	.	0	.	.	.	0	.	0	10	.	.	.	.	.	141	182	123	120
1	1	400	2	2	800	0	0	0	6	12	40000	1	10	52	1	1	4	1	9	3	4	4	3	1	23	94	5	119
2	2	300	2	2	150	0	0	0	0	0	5000	0	10	63	0	0	1	0	19	1	2	.	.	1	77	49	98	216
1	1	300	2	2	600	0	0	24	25	25	40000	0	14	62	0	1	4	1	26	2	4	4	3	1	65	86	94	166
.	2	300	2	2	150	0	0	0	.	.	12500	0	13	26	0	0	3	0	35	2	3	.	3	1	173	214	155	96
1	1	300	2	2	600	0	0	2	6	2	40000	1	13	26	1	1	3	1	35	3	3	3	3	1	173	214	155	96
1	1	100	2	2	200	0	0	0	0	.	12500	0	13	21	0	0	2	1	34	2	3	4	3	0	21	74	49	149
1	1	300	2	2	600	0	0	0	0	0	5000	1	14	22	1	0	1	1	29	2	3	3	2	1	39	133	39	72
2	2	300	2	2	150	0	0	1	1	1	.	1	18	50	1	0	1	1	26	3	3	3	4	1	65	86	94	166
2	2	300	2	2	150	0	0	0	0	0	.	0	.	.	.	0	.	0	35	2	3	4	4	1	173	214	155	96
2	2	300	.	2	150	0	0	0	0	0	22500	0	13	28	0	1	4	1	10	1	2	3	3	1	141	182	123	120
2	2	200	2	2	100	0	0	0	.	0	5000	0	10	62	0	0	2	0	31	2	3	3	3	0	89	5	123	235
.	.	.	.	.	.	0	0	.	.	.	.	0	.	.	.	0	.	0	32	1	.	.	.	.	112	168	74	48
2	2	300	1	1	150	0	0	2	1	1	12500	1	12	20	1	0	1	1	22	2	3	3	3	1	97	139	86	131
2	2	100	2	2	50	1	1	0	0	0	5000	0	13	62	1	0	1	0	35	1	1	2	1	0	173	214	155	96
2	2	400	2	2	200	0	0	0	0	0	12500	0	10	82	1	1	2	1	40	1	3	3	1	1	69	116	62	119
2	2	200	2	2	100	1	1	14	70	14	40000	1	13	26	0	1	4	1	31	3	4	4	4	1	89	5	123	235
1	1	400	2	2	800	0	0	2	0	0	40000	1	12	42	0	1	2	1	12	3	4	4	3	1	11	5	148	267
2	2	100	1	1	50	0	0	24	24	24	22500	0	18	33	0	0	1	1	17	4	4	4	2	1	100	93	102	201
2	2	300	2	2	200	0	0	0	0	0	40000	0	14	66	1	1	2	1	34	2	4	3	1	0	21	74	49	149
1	1	200	2	2	400	0	0	0	0	0	62500	1	18	43	1	1	4	1	34	3	3	3	3	1	21	74	49	149
2	2	400	2	2	200	0	0	0	.	1	40000	0	12	38	1	1	3	1	10	2	4	3	.	0	141	182	123	120
2	2	400	2	2	200	0	0	0	0	0	40000	0	14	64	0	1	2	1	10	2	2	3	3	1	141	182	123	120
2	2	100	2	2	50	1	1	0	0	0	.	0	10	62	1	1	2	1	13	1	4	3	3	0	91	152	81	96
2	2	300	2	2	150	0	0	0	0	0	22500	1	14	36	0	1	3	0	27	1	3	3	3	0	94	186	92	28
2	2	400	.	2	200	0	0	0	0	4	62500	1	17	56	0	1	3	1	27	3	4	4	4	1	94	186	92	28
2	2	200	2	2	100	0	0	0	0	0	.	0	10	56	0	1	2	1	22	2	4	3	3	1	97	139	86	131
2	2	400	1	1	200	0	0	2	2	2	40000	1	16	53	1	1	3	1	11	3	3	3	3	0	66	27	150	269
.	2	200	.	2	100	0	0	0	10	25	40000	.	17	61	0	1	2	1	1	4	4	4	3	0	5	58	36	155
2	2	300	2	2	150	0	0	0	2	0	5000	0	14	34	1	0	4	1	11	2	4	3	2	0	66	27	150	269
2	2	200	1	1	100	0	0	0	0	0	12500	0	10	58	1	0	1	1	6	1	3	3	3	0	72	135	42	124
2	2	400	.	2	200	0	0	0	0	0	22500	0	12	64	0	1	2	1	31	1	3	3	.	0	89	5	123	235
1	1	300	2	2	600	0	0	1	2	4	5000	0	10	18	0	0	6	0	14	1	4	4	3	0	49	70	78	177
2	2	100	2	2	50	0	0	3	3	4	62500	0	16	55	1	1	2	1	24	4	4	4	2	1	51	99	38	126
1	1	200	2	2	400	0	0	0	0	0	40000	1	14	44	1	1	4	1	22	2	3	.	3	1	97	139	86	131
2	2	100	1	1	50	0	0	25	25	25	62500	1	17	42	0	1	2	0	34	3	4	4	3	1	21	74	49	149
2	2	300	2	2	150	0	0	0	.	2	12500	1	14	27	1	0	1	1	40	2	3	.	.	0	69	116	62	119
2	2	400	2	2	200	0	0	3	.	3	62500	1	18	42	1	1	3	0	2	3	4	4	3	1	38	23	71	190
1	1	200	2	2	400	0	0	0	0	0	40000	1	12	40	0	1	3	0	41	1	4	3	3	1	58	105	85	140
2	2	400	2	2	200	0	0	0	0	0	12500	0	14	69	0	1	2	0	8	1	3	3	2	0	171	216	134	62
1	1	200	2	2	400	0	0	0	1	1	40000	0	14	60	1	1	4	1	18	3	4	3	4	0	136	161	108	117
2	2	300	2	2	150	1	1	0	0	0	40000	1	13	57	0	1	2	1	36	1	1	3	2	0	120	153	100	86
.	2	300	.	2	150	0	0	0	0	2	40000	1	13	30	1	1	2	1	27	1	4	.	.	1	94	186	92	28
1	1	300	.	2	600	0	0	0	0	2	62500	1	13	54	0	1	2	1	29	2	4	4	.	1	39	133	39	72
1	1	200	.	2	400	0	0	5	5	5	12500	1	10	43	1	0	7	0	18	1	4	4	3	1	136	161	108	117
1	1	200	1	1	400	0	0	2	2	0	27500	1	10	47	1	0	3	0	35	1	4	3	2	0	173	214	155	96
2	2	200	2	2	100	0	0	0	0	0	5000	0	12	80	0	0	1	1	41	1	3	.	.	0	58	105	85	140
2	2	200	2	2	100	0	0	0	.	0	40000	1	13	54	0	1	2	1	27	1	2	3	2	1	94	186	92	28
1	1	100	2	2	200	0	0	0	0	0	17500	0	16	76	0	0	1	1	41	2	3	3	3	0	58	105	85	140
.	2	200	.	2	100	0	0	0	0	0	.	0	12	47	0	1	2	0	22	2	4	4	4	0	97	139	86	131
2	2	300	1	1	150	0	0	0	0	0	40000	1	13	31	1	1	3	1	29	1	1	3	3	0	39	133	39	72
2	2	100	2	2	50	0	0	1	1	0	27500	0	16	47	1	1	3	1	29	2	3	3	2	1	39	133	39	72
2	2	100	2	2	50	0	0	0	0	0	17500	0	10	52	0	1	3	0	35	1	3	3	3	1	173	214	155	96
1	1	300	2	2	600	0	0	0	.	5	27500	0	13	25	0	1	4	1	3	1	4	3	4	0	143	189	135	85
2	2	100	2	2	50	0	0	0	3	4	12500	1	14	40	0	0	2	0	27	1	4	4	4	1	94	186	92	28
1	1	200	2	2	400	0	0	0	0	0	40000	0	12	49	0	1	2	1	13	1	3	3	3	0	91	152	81	96
2	2	300	2	2	150	0	0	0	0	0	5000	1	10	62	0	0	1	0	41	4	3	4	1	1	58	105	85	140
2	2	400	2	2	200	1	1	0	0	0	85000	0	13	48	0	1	2	1	35	1	3	3	2	0	173	214	155	96
2	2	200	1	1	100	0	0	0	0	0	12500	1	12	21	0	0	4	0	6	2	4	3	2	1	72	135	42	124
2	2	400	2	2	200	0	0	6	6	6	17500	1	10	62	0	1	2	1	16	2	4	4	2	1	41	100	55	135
2	2	400	2	2	200	0	0	0	5	5	12500	0	12	35	1	1	5	0	29	1	4	4	4	0	39	133	39	72
1	1	200	1	1	400	1	1	20	20	20	40000	1	12	50	1	0	1	0	9	4	4	4	3	1	23	94	5	119
.	.	.	.	.	.	0	0	.	.	.	.	0	.	.	.	0	.	0	14	1	.	.	.	.	49	70	78	177
2	2	400	2	2	200	0	0	0	0	0	17500	0	10	51	0	1	2	0	9	1	3	3	2	1	23	94	5	119
2	2	400	2	2	200	1	1	0	0	.	.	1	16	50	0	1	2	0	40	1	1	.	.	0	69	116	62	119
2	2	300	1	1	150	0	0	0	0	0	.	0	13	22	0	1	3	0	41	1	3	3	4	0	58	105	85	140
2	2	300	2	2	150	0	0	0	0	.	.	1	10	42	1	1	3	0	14	1	3	3	3	1	49	70	78	177
2	2	300	2	2	150	0	0	0	.	0	27500	1	10	21	1	0	3	1	36	3	3	.	4	0	120	153	100	86
2	2	100	2	2	50	0	0	0	0	0	62500	1	18	59	0	1	2	1	34	2	3	3	3	0	21	74	49	149
2	2	400	2	2	200	0	0	0	0	.	12500	1	12	34	0	0	3	0	14	1	4	4	3	1	49	70	78	177
.	.	.	.	.	.	0	0	.	.	.	.	0	.	.	.	0	.	0	27	1	.	.	.	.	94	186	92	28
1	1	100	.	2	200	0	0	0	0	12	27500	1	13	32	0	1	4	1	34	1	3	3	3	1	21	74	49	149
.	.	.	.	.	.	0	0	.	.	.	.	0	.	.	.	0	.	0	27	4	3	.	.	.	94	186	92	28
1	1	200	.	2	400	0	0	0	0	.	40000	1	13	55	1	1	2	1	40	2	3	.	.	0	69	116	62	119
2	2	300	2	2	150	1	1	1	2	2	17500	0	13	38	0	1	4	1	34	1	4	4	2	0	21	74	49	149
2	2	100	2	2	50	1	1	0	0	.	12500	0	12	55	1	0	1	1	36	2	4	3	1	1	120	153	100	86
1	1	400	.	2	800	0	0	0	0	0	22500	0	12	68	1	0	1	1	37	2	4	3	3	0	181	229	169	121
2	2	100	2	2	50	1	1	0	0	2	40000	0	12	65	1	1	2	1	27	2	4	4	3	1	94	186	92	28
2	2	100	2	2	50	1	1	0	0	0	.	0	14	63	0	1	2	1	29	1	3	4	3	0	39	133	39	72
1	1	300	.	2	600	0	0	0	.	1	5000	1	12	19	1	0	2	1	27	1	3	4	3	0	94	186	92	28
2	2	100	2	2	50	0	0	0	0	0	.	0	12	32	0	1	2	1	27	1	3	.	3	1	94	186	92	28
2	2	200	2	2	100	0	0	0	0	0	.	0	.	.	.	0	.	0	8	1	4	3	3	0	171	216	134	62
.	.	.	.	.	50	0	0	.	.	.	.	1	13	23	0	0	1	.	28	4	1	2	3	.	87	99	139	206
.	.	.	.	.	50	0	0	.	.	.	.	0	10	72	0	1	2	1	9	1	4	2	3	.	23	94	5	119
1	1	100	2	2	200	0	0	0	0	3	12500	0	12	28	0	0	3	0	17	1	3	3	4	1	100	93	102	201
.	.	.	.	.	50	0	0	.	.	.	62500	1	14	55	1	1	2	1	28	4	3	3	3	.	87	99	139	206
1	1	100	1	1	200	0	0	2	2	30	.	0	13	50	0	0	.	1	6	3	4	4	3	1	72	135	42	124
2	2	100	2	2	50	1	1	0	.	.	40000	1	13	19	0	0	3	0	40	2	2	3	4	1	69	116	62	119
.	.	.	.	.	200	0	0	.	.	.	5000	0	13	25	0	0	2	1	9	2	4	4	3	.	23	94	5	119
1	1	100	2	2	200	0	0	12	15	28	12500	1	13	37	0	1	4	1	6	2	4	3	3	1	72	135	42	124
2	2	400	2	2	200	0	0	0	0	0	22500	0	12	68	0	1	2	1	17	1	3	3	3	0	100	93	102	201
1	1	200	1	1	400	0	0	0	.	.	5000	0	13	39	0	0	3	1	9	2	4	4	3	1	23	94	5	119
2	2	400	2	2	200	0	0	0	0	0	40000	0	10	50	0	1	2	0	35	2	3	2	2	1	173	214	155	96
1	1	300	2	2	600	0	0	2	2	2	22500	1	12	25	1	1	2	1	16	2	4	2	4	0	41	100	55	135
2	2	400	2	2	200	0	0	0	0	0	17500	1	13	21	0	0	2	0	10	1	2	3	4	1	141	182	123	120
1	1	300	2	2	600	0	0	0	1	1	22500	0	14	37	0	1	4	0	13	1	4	4	3	1	91	152	81	96
1	1	300	2	2	600	0	0	1	2	2	62500	1	18	46	1	1	4	0	27	4	4	.	1	1	94	186	92	28
2	2	100	2	2	50	1	1	0	0	0	22500	1	13	51	0	0	1	1	19	1	4	4	.	1	77	49	98	216
2	2	100	2	2	50	1	1	0	.	2	22500	1	13	49	1	0	4	1	32	1	3	3	2	1	112	168	74	48
1	1	300	2	2	600	0	0	0	0	2	5000	0	12	18	1	0	1	1	41	1	4	3	1	0	58	105	85	140
2	2	100	2	2	50	1	1	0	0	0	12500	1	16	55	1	0	2	1	29	1	4	3	1	1	39	133	39	72
1	1	200	2	2	400	0	0	0	2	2	17500	1	12	41	1	0	4	1	41	1	4	3	2	0	58	105	85	140
2	2	300	2	2	150	0	0	0	0	0	62500	1	12	40	0	1	2	1	27	1	2	.	.	1	94	186	92	28
2	2	300	2	2	150	1	1	0	0	0	17500	1	12	.	0	1	3	0	20	1	3	.	.	1	166	207	147	143
2	2	400	2	2	200	0	0	0	0	0	62500	1	16	37	0	1	4	1	13	1	3	.	2	0	91	152	81	96
2	2	200	1	1	100	0	0	0	0	0	62500	1	13	48	0	1	2	1	10	1	4	3	2	0	141	182	123	120
2	2	400	2	2	200	0	0	0	0	0	22500	1	10	33	1	1	5	0	14	1	3	3	3	0	49	70	78	177
1	1	200	2	2	400	0	0	0	0	2	27500	1	13	25	1	1	2	1	26	2	3	4	3	1	65	86	94	166
2	2	100	2	2	50	1	1	0	0	3	12500	1	13	52	1	1	3	1	27	1	2	3	2	0	94	186	92	28
1	1	400	2	2	800	0	0	0	0	0	22500	0	12	71	0	1	2	1	4	1	4	3	3	0	131	187	93	5
2	2	200	1	1	100	0	0	0	0	0	12500	0	10	70	1	1	2	1	35	1	4	3	1	1	173	214	155	96
2	2	400	1	1	200	0	0	0	1	1	40000	1	12	54	0	1	3	1	27	3	3	3	2	1	94	186	92	28
1	1	100	1	1	200	0	0	0	0	0	27500	1	12	25	1	0	1	1	3	2	3	3	.	1	143	189	135	85
2	2	200	2	2	100	1	1	0	0	0	62500	1	13	45	0	1	3	1	10	1	3	3	3	0	141	182	123	120
2	2	400	2	2	200	0	0	0	0	2	22500	1	14	40	0	1	4	0	16	1	4	3	3	0	41	100	55	135
1	1	300	2	2	600	0	0	0	0	0	40000	0	18	67	0	1	2	1	41	2	4	4	2	0	58	105	85	140
2	2	100	2	2	50	0	0	0	0	0	22500	1	12	23	1	1	3	1	8	1	3	4	3	1	171	216	134	62
2	2	300	2	2	150	0	0	0	0	1	17500	1	14	40	0	0	2	0	40	1	3	3	3	1	69	116	62	119
1	1	100	2	2	200	0	0	0	0	0	40000	0	18	31	0	1	3	0	10	1	4	4	4	1	141	182	123	120
2	2	100	2	2	50	0	0	0	0	0	40000	0	14	33	0	1	4	0	35	1	3	3	3	0	173	214	155	96
1	1	400	2	2	800	0	0	0	0	0	40000	0	18	81	0	0	1	1	10	1	3	3	.	0	141	182	123	120
2	2	300	2	2	150	0	0	0	0	0	27500	1	12	39	0	1	4	1	29	1	4	3	4	0	39	133	39	72
2	2	200	2	2	100	0	0	0	0	0	27500	0	18	79	0	0	1	1	32	1	3	3	.	1	112	168	74	48
2	2	200	2	2	100	1	1	0	0	0	85000	1	12	42	1	1	4	1	26	1	3	.	4	0	65	86	94	166
1	1	100	2	2	200	0	0	0	0	0	17500	1	10	37	1	1	3	1	19	1	2	4	.	0	77	49	98	216
1	1	300	2	2	600	0	0	0	0	0	40000	0	16	30	0	1	4	1	10	1	4	3	.	0	141	182	123	120
1	1	400	2	2	800	0	0	0	0	2	17500	0	13	25	0	0	3	1	22	2	4	3	3	0	97	139	86	131
2	2	200	2	2	100	0	0	0	1	1	27500	1	13	36	0	0	2	1	31	2	4	4	3	1	89	5	123	235
2	2	400	1	1	200	0	0	0	9	20	40000	1	13	43	1	0	1	0	10	2	4	4	4	1	141	182	123	120
2	2	200	1	1	100	0	0	0	0	0	40000	1	16	27	1	1	2	1	18	1	2	3	3	0	136	161	108	117
2	2	200	1	1	100	0	0	0	0	0	40000	1	16	27	1	0	1	1	24	2	3	3	2	0	51	99	38	126
1	1	100	2	2	200	0	0	0	0	2	5000	1	12	35	0	1	3	0	23	1	4	3	3	0	61	109	15	105
2	2	400	2	2	200	1	1	0	0	2	40000	1	13	56	1	1	2	1	22	2	4	4	3	0	97	139	86	131
1	1	300	2	2	600	0	0	0	2	2	22500	0	12	34	1	1	2	1	29	2	4	3	2	1	39	133	39	72
1	1	200	2	2	400	0	0	0	0	0	27500	0	13	31	0	1	5	1	32	1	3	3	4	1	112	168	74	48
1	1	300	1	1	600	0	0	6	6	6	12500	0	13	21	0	0	2	1	34	2	4	4	3	0	21	74	49	149
2	2	300	2	2	150	0	0	0	0	0	85000	0	16	36	0	1	2	1	17	3	4	3	3	0	100	93	102	201
1	1	100	1	1	200	0	0	0	0	0	62500	1	14	50	1	1	3	1	14	2	2	3	3	1	49	70	78	177
1	1	300	2	2	600	0	0	6	4	4	40000	1	14	39	1	0	1	1	12	2	3	3	.	1	11	5	148	267
2	2	300	2	2	150	0	0	0	0	0	85000	1	13	39	1	1	5	1	10	1	1	3	3	0	141	182	123	120
1	1	100	2	2	200	0	0	0	0	1	40000	0	12	55	0	1	2	0	14	1	4	3	.	1	49	70	78	177
1	1	100	2	2	200	0	0	0	1	2	62500	0	13	46	1	1	3	1	18	3	4	4	3	1	136	161	108	117
.	.	.	.	.	50	0	0	.	.	.	27500	1	12	41	1	1	2	1	13	2	4	3	3	.	91	152	81	96
2	2	100	1	1	50	0	0	0	6	3	.	0	12	49	0	1	4	0	32	4	3	2	3	1	112	168	74	48
.	.	.	.	.	50	0	0	.	.	.	12500	1	12	23	0	0	3	1	11	1	3	3	3	.	66	27	150	269
.	.	.	.	.	200	0	0	.	.	.	62500	0	13	65	0	0	3	1	18	4	3	.	.	.	136	161	108	117
.	2	100	.	2	50	0	0	0	0	6	.	0	.	17	0	0	.	0	24	1	2	3	3	1	51	99	38	126
2	2	100	2	2	50	1	1	0	0	0	12500	0	13	45	0	1	2	1	9	1	4	3	.	1	23	94	5	119
1	1	100	2	2	200	0	0	0	0	.	12500	1	12	33	0	0	3	0	35	1	4	3	3	1	173	214	155	96
2	2	100	2	2	50	1	1	0	2	0	85000	1	12	37	1	1	4	1	9	3	3	1	4	0	23	94	5	119
.	.	300	.	.	.	0	0	0	.	3	.	0	.	.	.	0	.	0	14	2	4	4	4	0	49	70	78	177
2	2	200	2	2	100	0	0	0	0	1	5000	0	12	72	0	0	1	1	18	1	3	3	4	1	136	161	108	117
.	2	400	.	2	200	0	0	3	3	3	40000	1	13	47	1	1	4	1	22	2	4	4	3	0	97	139	86	131
1	1	100	2	2	200	0	0	0	0	.	40000	0	13	66	0	1	2	1	34	1	3	4	3	1	21	74	49	149
.	.	400	.	.	.	0	0	0	0	.	.	0	12	62	0	1	2	1	14	1	.	.	.	0	49	70	78	177
2	2	200	1	1	100	0	0	0	0	0	17500	1	12	37	1	1	3	0	34	1	4	2	3	0	21	74	49	149
.	2	400	.	2	200	0	0	0	0	0	17500	1	12	39	0	0	3	0	29	1	4	3	2	0	39	133	39	72
2	2	200	2	2	100	0	0	0	0	0	62500	0	16	70	1	1	2	1	27	1	1	3	2	1	94	186	92	28
1	1	300	2	2	600	0	0	0	0	0	27500	0	18	72	1	0	1	1	32	1	3	3	4	0	112	168	74	48
.	.	.	.	.	.	0	0	.	.	.	.	0	.	.	.	0	.	0	4	1	4	.	.	.	131	187	93	5
2	2	100	2	2	50	0	0	0	0	0	12500	1	12	28	0	0	5	0	35	1	3	3	2	1	173	214	155	96
2	2	300	2	2	150	0	0	0	0	0	17500	0	12	65	0	1	2	1	10	1	3	.	.	0	141	182	123	120
.	.	400	.	.	.	0	0	.	.	.	5000	0	10	66	0	0	1	1	14	1	.	.	.	0	49	70	78	177
1	1	200	2	2	400	0	0	0	0	0	27500	1	13	24	1	0	3	0	29	1	4	.	2	1	39	133	39	72
2	2	100	2	2	50	1	1	0	0	0	40000	0	13	34	0	1	5	1	22	1	1	3	3	1	97	139	86	131
.	2	200	.	.	100	0	0	0	0	0	.	0	14	73	0	0	1	1	34	2	4	3	.	1	21	74	49	149
.	.	300	.	.	.	0	0	0	0	0	27500	0	12	50	0	1	2	1	22	1	3	.	3	1	97	139	86	131
2	2	200	2	2	100	1	1	0	0	2	22500	1	13	29	1	0	1	0	10	1	3	3	3	1	141	182	123	120
2	2	100	2	2	50	0	0	0	0	2	12500	0	14	24	0	1	4	0	35	1	3	3	3	1	173	214	155	96
2	2	300	2	2	150	0	0	2	6	6	85000	1	16	50	1	1	3	1	26	1	3	3	.	0	65	86	94	166
1	1	200	2	2	400	0	0	0	.	1	22500	0	14	39	0	1	2	0	3	1	3	3	4	1	143	189	135	85
1	1	100	2	2	200	0	0	0	2	1	40000	1	12	35	0	0	4	0	41	2	4	4	3	0	58	105	85	140
1	1	200	2	2	400	0	0	10	7	16	12500	1	12	19	1	0	1	1	9	3	3	4	3	0	23	94	5	119
1	1	200	1	1	400	0	0	0	0	0	22500	0	17	22	1	0	2	0	27	1	4	3	2	1	94	186	92	28
1	1	400	2	2	800	0	0	0	1	1	27500	1	14	47	0	1	4	1	10	2	3	4	3	0	141	182	123	120
2	2	100	2	2	50	0	0	0	0	0	5000	0	13	46	0	0	1	0	13	1	4	4	3	1	91	152	81	96
2	2	400	2	2	200	0	0	0	0	0	.	0	10	77	0	1	2	0	39	1	3	3	.	0	65	5	82	193
2	2	400	2	2	200	0	0	0	4	0	5000	0	12	68	0	0	1	1	25	1	4	3	3	1	26	35	59	178
2	2	100	1	1	50	0	0	1	1	1	62500	1	16	46	0	1	3	1	13	3	4	4	3	1	91	152	81	96
1	1	300	1	1	600	0	0	0	0	0	40000	0	12	33	0	1	5	1	32	1	3	3	3	0	112	168	74	48
2	2	100	1	1	50	0	0	0	0	0	62500	0	16	22	0	1	3	1	18	2	3	3	3	1	136	161	108	117
2	2	400	2	2	200	0	0	0	0	0	22500	0	10	53	1	1	3	1	28	1	3	2	2	0	87	99	139	206
2	2	100	1	1	50	0	0	1	.	2	17500	0	10	18	1	0	1	1	22	2	4	3	3	1	97	139	86	131
.	.	200	.	.	.	0	0	.	.	.	12500	1	12	25	0	0	2	1	27	.	.	.	.	1	94	186	92	28
1	1	100	.	2	200	0	0	20	20	20	62500	1	13	25	1	1	3	1	24	3	3	3	.	0	51	99	38	126
2	2	300	1	1	150	0	0	0	0	2	40000	1	16	28	0	1	2	0	32	1	4	4	3	0	112	168	74	48
2	2	100	2	2	50	1	1	.	.	100	17500	0	17	68	1	0	1	1	30	2	3	3	2	1	5	107	17	128
2	2	400	2	2	200	0	0	1	0	0	.	0	10	68	1	1	2	0	14	1	3	3	3	1	49	70	78	177
2	2	200	2	2	100	0	0	0	0	0	22500	1	13	24	1	0	3	0	35	1	3	3	3	1	173	214	155	96
2	2	400	1	1	200	0	0	0	4	5	22500	1	12	38	0	1	4	0	25	2	3	3	3	1	26	35	59	178
1	1	300	2	2	600	0	0	0	0	0	62500	0	18	32	1	1	4	1	29	2	3	3	2	0	39	133	39	72
2	2	100	2	2	50	0	0	0	0	0	62500	1	12	52	1	1	2	1	25	1	3	3	3	1	26	35	59	178
2	2	300	2	2	150	0	0	0	0	0	5000	1	10	78	0	0	1	1	14	1	3	3	.	1	49	70	78	177
1	1	300	2	2	600	0	0	0	0	0	40000	1	16	43	1	1	4	1	27	1	2	3	2	0	94	186	92	28
1	1	100	.	2	200	0	0	0	0	.	85000	1	14	55	1	1	1	1	6	2	3	3	3	1	72	135	42	124
2	2	300	1	1	150	0	0	0	0	0	17500	1	16	28	0	0	2	0	26	2	4	3	4	1	65	86	94	166
2	2	100	2	2	50	1	1	0	0	0	.	1	12	48	1	1	3	1	14	2	4	3	2	1	49	70	78	177
.	.	400	.	.	.	0	0	0	0	.	.	0	.	.	.	0	.	0	10	2	.	.	.	0	141	182	123	120
2	2	200	2	2	100	1	1	0	0	0	40000	0	16	53	0	1	2	1	26	3	4	3	4	1	65	86	94	166
.	2	100	.	2	50	0	0	0	0	0	85000	0	18	69	1	1	2	1	27	2	3	3	3	1	94	186	92	28
1	1	200	1	1	400	0	0	6	.	.	22500	0	14	55	1	1	2	1	22	3	4	3	3	1	97	139	86	131
.	.	200	.	.	.	0	0	3	3	3	85000	0	12	39	0	1	2	1	32	2	4	3	3	1	112	168	74	48
2	2	100	2	2	50	0	0	0	0	0	.	1	12	25	1	1	6	0	20	1	4	3	2	0	166	207	147	143
2	2	200	2	2	100	1	1	0	0	2	40000	1	12	39	0	1	3	1	10	1	3	4	3	1	141	182	123	120
.	.	.	.	.	.	0	0	.	.	.	.	0	.	.	.	0	.	0	31	1	.	.	.	.	89	5	123	235
2	2	200	2	2	100	0	0	0	0	0	17500	.	12	28	1	0	3	0	14	1	3	3	3	0	49	70	78	177
2	2	300	2	2	150	0	0	0	0	0	27500	1	12	34	1	1	2	0	29	2	4	4	2	1	39	133	39	72
1	1	100	2	2	200	0	0	0	0	0	5000	0	13	19	0	0	1	0	40	1	3	3	2	1	69	116	62	119
2	2	400	.	2	200	0	0	3	2	2	12500	1	12	32	0	0	1	0	35	1	3	3	3	0	173	214	155	96
2	2	200	2	2	100	0	0	0	0	0	22500	0	10	59	0	1	2	1	9	1	3	.	.	0	23	94	5	119
2	2	400	2	2	200	0	0	0	0	0	.	0	10	29	0	0	3	0	9	1	3	.	.	1	23	94	5	119
2	2	100	2	2	50	0	0	0	0	0	27500	0	14	26	1	1	4	1	40	3	4	3	.	1	69	116	62	119
2	2	400	2	2	200	0	0	0	0	0	27500	0	12	59	1	0	1	1	17	2	4	.	1	0	100	93	102	201
2	2	200	2	2	100	0	0	5	2	2	12500	0	14	70	0	0	1	1	39	1	3	3	3	0	65	5	82	193
2	2	300	2	2	150	1	1	0	0	2	17500	1	12	32	0	0	3	0	35	1	1	.	1	0	173	214	155	96
1	1	100	2	2	200	0	0	0	0	0	12500	0	13	22	1	0	1	0	34	3	3	3	3	1	21	74	49	149
2	2	300	2	2	150	0	0	0	0	0	5000	0	13	22	0	0	1	1	27	1	3	4	3	0	94	186	92	28
2	2	100	2	2	50	1	1	0	0	0	12500	0	10	63	0	0	3	0	41	1	2	3	3	1	58	105	85	140
2	2	100	2	2	50	0	0	0	0	0	40000	1	16	25	1	0	2	1	40	2	3	3	2	0	69	116	62	119
1	1	300	.	2	600	0	0	0	2	2	85000	0	16	57	0	1	2	1	27	1	4	4	3	0	94	186	92	28
2	2	300	2	2	150	0	0	0	0	0	22500	0	13	33	0	0	3	0	40	1	2	3	3	1	69	116	62	119
.	.	.	.	.	.	0	0	.	.	.	.	0	.	.	.	0	.	0	10	1	4	.	.	.	141	182	123	120
.	.	100	.	.	.	0	0	0	.	0	.	0	10	42	0	1	2	0	36	1	4	3	.	0	120	153	100	86
2	2	300	2	2	150	1	1	0	0	2	62500	0	13	35	1	1	4	0	10	2	4	3	3	1	141	182	123	120
2	2	300	2	2	150	1	1	0	0	0	22500	1	18	50	0	0	4	1	41	2	4	.	.	1	58	105	85	140
.	2	100	.	2	50	0	0	0	0	.	17500	0	10	76	0	1	2	1	39	2	3	.	.	0	65	5	82	193
2	2	300	2	2	150	0	0	2	3	3	17500	1	12	41	1	1	2	0	34	1	4	4	3	1	21	74	49	149
.	.	100	.	.	.	0	0	.	.	.	17500	0	12	35	0	1	4	1	13	1	.	.	.	0	91	152	81	96
1	1	300	2	2	600	0	0	0	0	0	12500	0	12	31	0	0	3	0	4	1	3	.	3	1	131	187	93	5
2	2	300	2	2	150	0	0	0	0	0	12500	0	12	63	0	1	2	1	29	1	3	4	3	1	39	133	39	72
1	1	100	2	2	200	0	0	0	0	0	17500	1	13	46	0	0	1	1	6	1	3	3	.	0	72	135	42	124
.	2	100	.	2	50	0	0	0	0	0	27500	0	10	50	0	1	2	1	14	1	4	4	2	0	49	70	78	177
2	2	300	2	2	150	1	1	0	0	0	62500	1	13	37	1	1	4	0	41	1	2	3	2	1	58	105	85	140
2	2	100	2	2	50	0	0	0	0	0	12500	0	12	67	0	0	1	1	17	1	3	2	.	0	100	93	102	201
1	1	200	.	2	400	0	0	0	0	0	12500	0	13	76	0	0	1	1	29	1	4	1	2	0	39	133	39	72
2	2	200	2	2	100	1	1	0	1	2	22500	1	12	37	0	0	4	0	34	1	3	2	1	0	21	74	49	149
1	1	400	2	2	800	0	0	0	1	2	22500	1	12	57	0	0	1	1	9	2	4	4	4	1	23	94	5	119
.	.	100	.	.	.	0	0	0	0	.	.	0	10	62	0	1	2	0	19	1	1	2	.	0	77	49	98	216
.	.	100	.	.	.	0	0	.	.	.	.	0	13	57	0	0	1	0	35	1	.	.	.	0	173	214	155	96
2	2	100	2	2	50	1	1	3	3	3	40000	1	14	31	1	1	4	1	9	2	3	3	3	0	23	94	5	119
1	1	100	2	2	200	0	0	0	0	0	22500	0	14	27	0	1	4	1	18	1	2	3	3	0	136	161	108	117
2	2	100	2	2	50	1	1	0	0	6	17500	1	12	59	1	1	2	1	24	2	3	4	2	0	51	99	38	126
2	2	400	2	2	200	0	0	0	0	.	27500	0	12	24	0	1	6	1	26	1	4	4	.	1	65	86	94	166
1	1	200	.	2	400	0	0	15	15	15	85000	1	16	53	0	1	2	1	36	3	4	4	3	0	120	153	100	86
2	2	300	2	2	150	0	0	0	0	0	.	0	14	88	0	0	2	1	4	1	4	4	.	1	131	187	93	5
2	2	400	2	2	200	0	0	0	0	0	40000	0	12	28	0	1	4	1	27	1	3	3	3	1	94	186	92	28
2	2	400	2	2	200	0	0	0	0	1	85000	1	14	44	1	1	4	1	36	1	4	3	3	1	120	153	100	86
1	1	200	2	2	400	0	0	0	.	3	17500	1	12	41	1	1	5	0	19	1	4	3	4	0	77	49	98	216
2	2	400	2	2	200	0	0	0	0	0	22500	0	13	46	0	0	1	0	35	1	3	2	2	1	173	214	155	96
1	1	300	.	2	600	0	0	4	4	4	40000	1	10	48	1	1	2	1	14	2	4	4	3	1	49	70	78	177
2	2	100	2	2	50	0	0	0	0	0	12500	1	12	59	0	0	1	1	32	1	3	.	.	0	112	168	74	48
2	2	300	2	2	150	0	0	0	0	1	17500	1	10	53	0	0	1	1	35	1	3	3	3	1	173	214	155	96
1	1	200	2	2	400	0	0	0	0	0	40000	1	12	25	1	1	2	1	10	1	3	4	3	0	141	182	123	120
.	.	200	.	.	.	0	0	3	.	4	.	0	12	19	1	0	1	1	1	1	4	3	3	0	5	58	36	155
2	2	400	2	2	200	0	0	0	0	0	27500	0	12	68	1	0	1	1	20	1	3	4	.	1	166	207	147	143
1	1	100	2	2	200	0	0	0	0	0	17500	1	12	50	0	0	1	1	24	1	4	3	2	0	51	99	38	126
2	2	400	2	2	200	0	0	0	0	1	.	1	12	23	0	1	.	1	10	1	3	3	3	1	141	182	123	120
1	1	400	2	2	800	0	0	10	10	10	27500	1	12	27	1	0	1	1	1	3	4	3	3	1	5	58	36	155
2	2	400	.	2	200	0	0	0	0	0	62500	1	12	51	1	1	3	0	27	1	3	3	2	1	94	186	92	28
.	.	100	.	.	.	0	0	3	24	24	.	0	12	18	0	0	4	1	24	1	3	.	3	0	51	99	38	126
2	2	200	2	2	100	0	0	0	0	0	40000	0	16	67	0	0	1	1	22	1	3	2	3	0	97	139	86	131
.	2	300	.	2	150	0	0	0	0	0	.	0	.	.	.	0	.	0	3	1	1	.	.	1	143	189	135	85
2	2	100	2	2	50	0	0	0	2	2	22500	0	12	21	1	0	2	0	18	1	3	3	3	1	136	161	108	117
2	2	300	2	2	200	0	0	0	3	5	27500	0	13	70	1	1	2	1	27	4	4	3	3	0	94	186	92	28
1	1	200	2	2	400	0	0	0	0	1	40000	1	13	50	1	1	2	0	14	2	4	3	3	1	49	70	78	177
1	1	200	2	2	400	0	0	0	0	0	17500	0	10	47	0	1	2	0	2	2	4	3	2	1	38	23	71	190
2	2	100	2	2	50	0	0	0	0	0	40000	1	10	44	0	1	6	0	26	2	4	3	3	0	65	86	94	166
2	2	200	2	2	100	0	0	0	2	0	27500	0	14	43	0	1	4	1	9	2	3	3	3	0	23	94	5	119
2	2	400	2	2	200	0	0	0	0	3	5000	0	12	21	0	0	1	1	34	1	3	3	2	0	21	74	49	149
2	2	400	2	2	200	0	0	0	0	0	5000	0	10	67	1	1	3	1	40	1	4	4	3	1	69	116	62	119
2	2	100	2	2	50	0	0	0	0	0	40000	0	13	76	0	1	2	1	9	3	4	4	3	1	23	94	5	119
2	2	100	2	2	50	1	1	0	0	0	17500	0	10	46	1	0	3	1	34	2	.	3	1	1	21	74	49	149
1	1	100	2	2	200	0	0	0	0	0	62500	1	14	40	1	1	3	1	26	1	2	3	3	0	65	86	94	166
1	1	300	2	2	600	0	0	0	0	2	5000	0	14	24	1	0	7	1	9	2	3	3	3	0	23	94	5	119
2	2	200	1	1	100	0	0	20	20	25	40000	0	12	60	0	1	2	1	1	3	4	3	2	1	5	58	36	155
2	2	400	2	2	200	1	1	0	2	0	17500	1	16	23	0	0	1	1	34	2	3	3	3	1	21	74	49	149
2	2	100	.	2	50	0	1	0	10	10	40000	0	13	19	0	0	3	1	12	2	4	4	1	0	11	5	148	267
1	1	100	2	2	200	0	0	0	0	0	85000	0	12	18	0	0	2	1	18	1	4	3	2	0	136	161	108	117
2	2	400	2	2	200	1	1	0	2	4	17500	0	14	55	0	0	1	1	24	1	4	3	3	0	51	99	38	126
.	.	300	.	.	.	0	0	0	0	0	.	0	.	.	.	0	.	0	17	3	2	3	2	0	100	93	102	201
2	2	300	2	2	150	0	0	4	.	0	17500	0	10	21	0	1	3	1	40	2	4	3	3	1	69	116	62	119
1	1	200	2	2	400	0	0	0	0	4	17500	0	13	32	0	1	3	1	13	3	3	4	3	0	91	152	81	96
1	1	400	1	1	800	0	0	2	3	4	17500	1	13	36	1	0	1	0	37	3	4	4	4	1	181	229	169	121
2	2	100	1	1	50	0	0	0	0	0	17500	0	13	24	0	1	3	1	29	3	4	4	3	1	39	133	39	72
2	2	400	1	1	200	0	0	0	0	0	85000	1	12	50	1	1	2	1	27	2	3	3	3	1	94	186	92	28
2	2	100	2	2	50	0	0	0	0	0	62500	1	12	40	1	1	3	1	24	2	3	4	.	1	51	99	38	126
.	.	.	.	.	200	0	0	.	.	.	22500	0	13	23	0	1	2	1	29	2	2	3	3	.	39	133	39	72
.	.	.	.	.	200	0	0	.	.	.	22500	1	16	31	0	1	3	1	33	2	4	4	.	.	74	5	114	225
2	2	100	1	1	50	0	0	0	0	0	22500	0	16	27	0	1	2	1	18	2	3	.	.	1	136	161	108	117
1	1	100	2	2	200	0	0	15	15	15	40000	1	16	43	1	1	4	1	14	3	4	4	3	1	49	70	78	177
2	2	100	2	2	50	1	1	0	0	0	40000	1	16	50	0	1	2	0	35	2	4	3	2	1	173	214	155	96
.	2	100	.	2	50	0	0	0	0	0	27500	0	10	70	0	0	1	0	17	1	4	4	2	1	100	93	102	201
1	1	100	.	2	200	0	0	0	0	.	40000	0	13	62	0	1	2	1	10	2	4	4	3	1	141	182	123	120
2	2	400	2	2	200	0	0	0	0	0	40000	1	18	56	0	0	1	1	27	2	4	4	.	0	94	186	92	28
1	1	100	2	2	200	0	0	0	0	2	22500	0	13	60	0	1	2	1	4	1	3	4	3	1	131	187	93	5
.	.	.	.	.	50	0	0	.	.	.	.	0	10	46	0	1	3	1	22	1	4	3	2	.	97	139	86	131
.	.	.	.	.	200	0	0	.	.	.	62500	1	16	46	0	1	4	1	27	1	4	4	3	.	94	186	92	28
.	.	.	.	.	50	0	0	.	.	.	40000	1	14	47	0	1	3	0	41	1	3	2	2	.	58	105	85	140
1	1	100	1	1	200	0	0	12	20	20	5000	0	12	22	1	0	.	0	6	3	4	3	2	1	72	135	42	124
.	.	.	.	.	200	0	0	.	.	.	27500	1	14	31	0	0	3	1	10	2	4	3	3	.	141	182	123	120
2	2	200	1	1	100	0	0	0	0	7	85000	0	10	48	0	0	4	0	9	2	4	2	4	1	23	94	5	119
1	1	200	2	2	400	0	0	0	0	3	5000	1	10	47	0	0	1	0	13	1	4	4	4	1	91	152	81	96
1	1	100	1	1	200	0	0	4	2	2	62500	1	18	47	1	1	4	1	18	3	4	.	.	1	136	161	108	117
1	1	300	2	2	600	0	0	0	2	2	12500	0	10	21	0	0	6	0	10	2	4	4	4	0	141	182	123	120
2	2	400	1	1	200	0	0	0	0	0	85000	1	16	41	1	1	4	1	37	2	3	3	2	1	181	229	169	121
2	2	400	2	2	200	1	1	2	2	4	62500	1	12	33	1	1	5	1	31	3	3	1	2	0	89	5	123	235
1	1	100	1	1	200	0	0	0	0	0	62500	1	16	33	0	1	5	1	20	2	3	3	2	1	166	207	147	143
.	.	.	.	.	50	0	0	.	.	.	27500	0	12	24	0	1	5	1	34	1	3	3	3	.	21	74	49	149
.	.	.	.	.	200	0	0	.	.	.	62500	1	12	37	0	1	2	1	10	1	3	3	3	.	141	182	123	120
1	1	100	1	1	200	0	0	1	3	3	27500	1	14	50	1	1	3	0	32	4	4	4	3	1	112	168	74	48
.	2	100	1	1	50	0	0	0	0	2	22500	0	13	34	0	1	4	1	29	2	3	3	3	1	39	133	39	72
2	2	400	2	2	50	0	0	0	0	0	.	1	12	39	0	1	5	1	13	2	4	4	.	1	91	152	81	96
2	2	100	.	2	50	0	0	0	0	2	17500	0	13	64	0	0	1	1	6	2	3	.	.	1	72	135	42	124
2	2	200	2	2	100	0	0	0	0	0	17500	0	16	75	0	0	1	1	29	3	3	3	3	1	39	133	39	72
.	.	.	.	.	.	0	0	.	.	.	.	0	.	.	.	0	.	0	36	1	.	.	.	.	120	153	100	86
1	1	200	1	1	400	0	0	0	0	0	40000	1	16	49	0	0	2	1	40	2	4	3	3	0	69	116	62	119
2	2	100	2	2	50	0	0	0	0	0	22500	0	12	72	1	1	2	1	10	2	4	4	3	1	141	182	123	120
2	2	400	1	1	200	0	0	0	3	0	27500	1	13	24	0	1	4	0	10	1	4	3	3	0	141	182	123	120
2	2	200	2	2	100	0	0	0	0	0	27500	1	12	59	0	1	2	1	9	1	4	3	.	0	23	94	5	119
2	2	300	2	2	150	0	0	0	0	0	17500	1	12	38	1	1	3	1	28	1	3	3	3	0	87	99	139	206
2	2	300	2	2	150	0	0	0	0	0	40000	1	13	50	1	0	1	1	36	2	4	4	3	1	120	153	100	86
2	2	100	2	2	50	0	0	0	0	0	5000	0	12	44	0	0	1	0	27	1	4	3	3	0	94	186	92	28
.	2	300	.	2	150	0	0	0	2	2	5000	0	10	38	0	0	3	0	14	2	4	3	4	0	49	70	78	177
1	1	100	2	2	200	0	0	2	2	3	22500	1	17	47	0	0	1	1	10	4	4	3	3	1	141	182	123	120
2	2	200	2	2	100	0	0	0	0	.	22500	0	10	61	1	1	2	1	35	1	1	.	.	0	173	214	155	96
.	.	.	.	.	.	0	0	.	.	.	.	0	.	.	.	0	.	0	29	1	4	.	.	.	39	133	39	72
2	2	300	2	2	150	0	0	0	0	0	5000	1	13	23	0	0	2	0	35	1	1	.	2	0	173	214	155	96
2	2	100	2	2	50	1	1	0	0	0	40000	0	13	74	1	1	2	1	41	3	2	3	2	1	58	105	85	140
.	.	.	.	.	200	0	0	.	.	.	5000	0	12	43	0	0	2	1	18	1	4	2	3	.	136	161	108	117
2	2	100	2	2	50	1	1	0	0	0	85000	1	13	47	1	1	4	1	5	1	2	2	1	1	89	5	139	258
.	.	.	.	.	50	0	0	.	.	.	40000	1	14	60	1	1	5	1	13	2	3	4	1	.	91	152	81	96
.	.	.	.	.	50	0	0	.	.	.	17500	0	16	36	0	1	5	0	10	1	4	3	3	.	141	182	123	120
2	2	100	2	2	50	1	1	10	10	10	85000	1	18	48	1	1	5	1	9	4	4	2	3	1	23	94	5	119
.	.	.	.	.	200	0	0	.	.	.	22500	0	13	31	0	0	3	0	39	1	3	3	3	.	65	5	82	193
2	2	100	2	2	50	0	0	0	0	0	.	0	12	18	1	0	3	0	10	1	1	.	3	1	141	182	123	120
.	2	100	1	1	50	0	0	0	0	0	85000	1	16	39	0	1	4	1	17	1	3	2	3	1	100	93	102	201
.	.	.	.	.	50	0	0	.	.	.	40000	1	13	50	0	1	2	1	6	2	3	4	3	.	72	135	42	124
1	1	100	2	2	200	0	0	0	3	3	40000	1	14	35	1	0	2	0	40	2	4	3	3	1	69	116	62	119
.	.	.	.	.	50	0	0	.	.	.	22500	0	13	31	0	1	4	1	18	1	4	3	3	.	136	161	108	117
.	.	.	.	.	200	0	0	.	.	.	40000	0	16	70	1	1	2	1	30	3	4	3	3	.	5	107	17	128
1	1	100	1	1	200	0	0	25	25	30	85000	1	12	57	1	1	3	1	1	3	4	4	1	1	5	58	36	155
2	2	100	2	2	50	0	0	0	0	0	17500	1	13	34	0	0	1	0	34	1	3	3	3	1	21	74	49	149
.	.	.	.	.	50	0	0	.	.	.	.	0	.	.	.	0	.	0	14	1	1	2	1	.	49	70	78	177
.	.	.	.	.	50	0	0	.	.	.	40000	1	16	27	0	0	1	1	34	2	3	3	3	.	21	74	49	149
.	.	.	.	.	50	0	0	.	.	.	22500	1	12	26	1	0	1	1	34	2	3	3	3	.	21	74	49	149
2	2	100	1	1	50	0	0	0	0	0	22500	0	12	62	0	0	1	1	27	1	3	3	3	1	94	186	92	28
.	.	.	.	.	.	0	0	.	.	.	.	0	.	.	.	0	.	0	3	1	.	.	.	.	143	189	135	85
.	.	.	.	.	50	0	0	.	.	.	40000	1	12	52	1	0	2	1	9	2	4	3	2	.	23	94	5	119
.	.	.	.	.	50	0	0	.	.	.	62500	1	14	44	1	1	4	1	25	3	3	2	3	.	26	35	59	178
2	2	100	1	1	50	0	0	0	1	5	40000	0	14	49	0	1	2	1	6	2	4	3	3	1	72	135	42	124
.	.	.	.	.	200	0	0	.	.	.	40000	1	17	27	0	1	4	1	10	1	3	3	3	.	141	182	123	120
2	2	100	2	2	50	1	1	0	0	0	22500	1	14	29	1	1	5	1	27	1	4	2	3	1	94	186	92	28
.	.	.	.	.	50	0	0	.	.	.	40000	0	13	26	0	1	2	1	10	1	2	.	.	.	141	182	123	120
.	2	100	1	1	50	0	0	0	0	0	40000	1	12	42	1	1	5	1	22	3	3	3	.	1	97	139	86	131
1	1	100	1	1	200	0	0	0	3	4	22500	1	13	56	0	0	1	1	22	3	4	3	4	0	97	139	86	131
1	1	100	2	2	200	0	0	0	0	0	5000	0	13	25	1	0	1	1	34	2	4	4	4	0	21	74	49	149
1	1	300	2	2	600	0	0	0	0	0	62500	0	18	.	0	0	1	0	40	2	4	3	3	0	69	116	62	119
2	2	100	1	1	50	0	0	0	0	0	5000	0	10	59	1	0	1	0	28	1	2	3	3	0	87	99	139	206
2	2	400	2	2	200	0	0	0	0	1	5000	0	12	18	0	0	2	1	40	1	3	3	2	0	69	116	62	119
1	1	300	2	2	600	0	0	0	0	0	40000	1	12	24	1	1	2	1	40	2	4	3	3	0	69	116	62	119
2	2	100	1	1	50	0	0	0	0	0	12500	0	14	88	0	0	1	1	17	1	4	3	3	1	100	93	102	201
.	2	200	.	2	100	0	0	0	.	1	27500	1	13	56	1	1	2	1	40	2	3	3	.	0	69	116	62	119
2	2	200	2	2	100	0	0	0	0	0	85000	1	18	32	1	1	2	1	27	2	3	3	2	1	94	186	92	28
2	2	400	2	2	200	1	1	0	0	2	5000	1	12	46	1	1	3	0	15	1	3	3	1	1	91	41	122	241
2	2	300	2	2	150	0	0	0	0	0	5000	0	10	49	0	0	1	0	14	1	4	2	4	1	49	70	78	177
2	2	300	2	2	150	0	0	2	1	1	62500	1	14	59	1	1	3	1	9	3	4	3	.	0	23	94	5	119
1	1	100	2	2	200	0	0	0	0	0	27500	0	13	25	1	1	3	0	10	1	2	4	3	0	141	182	123	120
2	2	100	2	2	50	0	0	0	0	0	22500	0	13	70	0	1	2	1	18	1	3	3	3	0	136	161	108	117
2	2	300	2	2	150	0	0	0	0	0	.	0	13	74	0	0	1	1	22	1	3	.	.	1	97	139	86	131
1	1	400	2	2	800	0	0	0	0	0	.	0	13	19	1	0	3	1	22	2	2	3	3	0	97	139	86	131
.	.	.	.	.	200	0	0	.	.	.	40000	0	14	62	1	1	2	1	10	2	3	4	3	.	141	182	123	120
.	.	.	.	.	50	0	0	.	.	.	12500	1	12	42	0	0	1	0	40	2	3	1	3	.	69	116	62	119
.	.	.	.	.	.	0	0	.	.	.	.	0	.	.	.	0	.	0	27	1	3	3	.	.	94	186	92	28
.	2	100	.	2	50	0	0	0	.	.	12500	1	12	33	1	1	4	1	36	4	4	4	.	1	120	153	100	86
2	2	100	2	2	50	1	1	0	0	0	5000	0	13	80	0	0	1	0	22	1	1	2	.	1	97	139	86	131
.	2	100	.	2	100	0	0	.	.	.	.	0	.	.	.	0	.	0	24	1	1	.	.	1	51	99	38	126
.	.	.	.	.	200	0	0	.	.	.	40000	1	10	22	1	0	3	1	18	4	3	3	2	.	136	161	108	117
.	.	.	.	.	200	0	0	.	.	.	62500	0	16	27	0	1	3	1	34	1	3	3	.	.	21	74	49	149
2	2	100	2	2	50	1	1	0	0	.	85000	1	16	40	1	1	4	1	40	2	3	.	2	1	69	116	62	119
.	2	300	.	2	150	0	0	0	.	.	.	0	10	63	0	0	.	0	18	2	.	.	.	1	136	161	108	117
.	.	.	.	.	.	0	0	.	.	.	.	0	.	.	.	0	.	0	26	1	.	.	.	.	65	86	94	166
1	1	200	1	1	400	0	0	15	20	20	.	0	18	34	1	0	1	1	41	3	4	.	3	0	58	105	85	140
.	2	200	.	.	100	0	0	0	0	.	.	0	12	18	0	0	3	1	32	1	2	.	.	1	112	168	74	48
2	2	200	2	2	100	0	0	0	0	0	.	0	10	66	0	1	3	0	40	1	1	.	.	1	69	116	62	119
2	2	400	.	2	200	0	0	0	0	.	22500	1	12	37	0	1	4	.	26	2	.	2	.	0	65	86	94	166
.	.	.	.	.	.	0	0	.	.	.	.	0	.	.	.	0	.	0	1	.	.	.	.	.	5	58	36	155
1	1	200	2	2	400	0	0	3	2	0	5000	1	12	18	1	0	2	0	6	1	3	4	3	1	72	135	42	124
2	2	400	.	2	200	0	0	0	0	0	12500	0	14	25	0	0	1	1	29	1	.	3	.	0	39	133	39	72
.	2	200	.	.	100	0	0	0	.	3	12500	1	12	26	1	0	3	0	36	1	4	3	2	1	120	153	100	86
2	2	400	2	2	200	0	0	0	0	0	22500	1	14	30	0	0	1	1	13	1	2	3	3	1	91	152	81	96
1	1	100	2	2	200	0	0	0	0	9	40000	0	12	65	1	1	2	0	40	1	4	3	3	1	69	116	62	119
.	2	200	.	.	100	0	0	.	.	.	.	0	10	80	0	0	1	1	.	.	.	.	.	1	.	.	.	.
2	2	100	2	2	50	0	0	0	0	0	.	0	12	68	1	1	2	1	26	2	2	3	2	1	65	86	94	166
2	2	300	1	1	150	0	0	5	5	5	.	0	16	68	1	1	2	1	9	3	2	3	1	0	23	94	5	119
2	2	300	1	1	150	0	0	0	0	0	22500	1	14	26	1	1	4	1	9	2	4	3	3	0	23	94	5	119
2	2	100	1	1	50	0	0	5	.	4	5000	0	12	19	1	0	1	1	27	2	3	3	2	1	94	186	92	28
.	.	200	.	.	.	0	0	.	.	.	40000	1	18	45	0	0	3	1	27	.	.	.	.	0	94	186	92	28
2	2	100	2	2	50	1	1	.	.	.	17500	1	10	60	0	1	2	1	1	4	4	1	1	1	5	58	36	155
2	2	200	2	2	100	0	0	0	0	0	5000	0	12	52	0	1	2	0	22	1	3	3	.	0	97	139	86	131
2	2	300	2	2	150	0	0	0	0	0	40000	1	12	59	1	1	2	1	29	2	4	3	3	1	39	133	39	72
2	2	400	2	2	200	0	0	0	0	.	5000	0	10	79	0	0	1	0	18	1	1	.	.	0	136	161	108	117
2	2	300	2	2	150	1	1	0	0	0	.	.	12	41	1	1	4	1	13	1	4	3	.	1	91	152	81	96
2	2	100	1	1	50	0	0	0	0	1	27500	1	12	44	1	1	2	0	40	2	4	3	4	1	69	116	62	119
2	2	200	2	2	100	0	0	0	0	0	5000	0	12	54	1	0	1	1	18	1	4	3	3	0	136	161	108	117
2	2	200	2	2	100	0	0	0	0	0	12500	0	10	60	0	0	3	0	27	1	3	2	4	1	94	186	92	28
2	2	400	2	2	200	0	0	0	0	.	40000	0	18	30	1	1	2	1	24	1	2	.	.	0	51	99	38	126
2	2	400	1	1	200	0	0	0	0	2	40000	0	12	59	0	1	2	1	22	2	4	3	2	0	97	139	86	131
1	1	400	1	1	800	0	0	2	2	4	40000	0	13	23	0	1	2	0	10	2	3	3	2	0	141	182	123	120
1	1	200	1	1	400	0	0	0	0	0	12500	0	12	71	0	1	2	1	37	2	4	4	3	1	181	229	169	121
2	2	400	2	2	200	0	0	0	0	0	5000	1	10	45	0	0	1	1	36	1	3	3	.	1	120	153	100	86
2	2	100	2	2	50	1	1	0	0	0	17500	0	13	68	0	1	2	1	32	1	.	.	.	1	112	168	74	48
.	.	300	.	.	.	0	0	0	0	.	40000	1	14	23	0	1	2	1	32	1	.	.	.	0	112	168	74	48
2	2	200	2	2	100	0	0	0	0	0	22500	1	12	63	0	0	3	1	2	3	3	2	3	1	38	23	71	190
2	2	300	1	1	150	0	0	0	0	3	62500	0	13	31	0	1	5	0	22	2	4	4	3	1	97	139	86	131
.	.	.	.	.	.	0	0	.	.	.	.	0	.	.	.	0	.	0	1	3	4	3	3	.	5	58	36	155
1	1	300	2	2	600	0	0	0	0	.	40000	1	12	60	1	1	2	1	26	2	4	3	3	0	65	86	94	166
.	2	100	2	2	50	0	0	0	0	0	62500	1	18	51	0	1	2	1	35	1	4	4	4	1	173	214	155	96
1	1	100	2	2	200	0	0	2	2	2	85000	1	12	30	1	0	1	1	40	1	3	1	1	1	69	116	62	119
.	.	.	.	.	50	0	0	.	.	.	22500	0	16	63	1	0	1	1	36	3	4	4	3	.	120	153	100	86
2	2	100	2	2	50	0	0	0	.	.	62500	1	14	28	0	0	2	1	10	3	4	3	3	1	141	182	123	120
.	2	100	1	1	50	0	0	0	2	2	5000	1	10	35	0	0	2	0	13	3	4	3	4	1	91	152	81	96
.	.	.	.	.	50	0	0	.	.	.	12500	0	12	69	0	1	2	1	14	1	3	2	2	.	49	70	78	177
.	.	.	.	.	.	0	0	.	.	.	.	0	10	74	0	1	2	1	32	1	.	.	.	.	112	168	74	48
2	2	400	2	2	200	1	1	0	0	0	17500	0	16	41	0	0	1	0	28	1	2	3	3	0	87	99	139	206
.	2	200	.	.	100	0	0	0	0	3	17500	0	12	19	1	0	2	0	10	1	4	3	3	1	141	182	123	120
2	2	400	2	2	200	0	0	0	0	.	.	0	12	72	0	0	1	1	18	1	4	4	.	1	136	161	108	117
1	1	100	2	2	200	0	0	0	1	1	27500	1	17	42	0	0	3	1	40	1	4	4	2	0	69	116	62	119
2	2	400	2	2	200	0	0	0	0	0	22500	1	13	40	0	0	3	1	32	1	3	3	3	0	112	168	74	48
2	2	200	1	1	100	0	0	0	0	0	62500	1	13	42	0	1	2	1	29	1	2	.	3	1	39	133	39	72
.	2	100	1	1	50	0	0	0	0	0	22500	1	12	43	1	1	2	1	7	2	4	3	3	1	60	5	94	213
2	2	200	.	2	100	0	0	0	0	0	17500	1	12	21	0	1	3	0	35	1	4	2	3	1	173	214	155	96
2	2	400	1	1	200	0	0	0	0	3	85000	1	12	35	1	1	3	1	9	3	4	3	3	1	23	94	5	119
2	2	100	2	2	50	1	1	0	0	0	40000	1	13	44	0	1	4	1	13	1	3	3	3	1	91	152	81	96
1	1	100	2	2	200	0	0	0	0	0	40000	1	16	47	0	0	2	1	27	1	4	4	3	0	94	186	92	28
1	1	400	2	2	800	0	0	12	12	12	62500	1	18	46	0	0	1	1	9	3	4	4	4	0	23	94	5	119
2	2	300	2	2	150	0	0	0	0	0	5000	0	10	47	1	0	2	0	17	1	3	3	.	1	100	93	102	201
2	2	100	2	2	50	0	0	0	0	0	5000	0	12	68	1	1	2	1	41	1	.	3	3	1	58	105	85	140
2	2	300	1	1	150	0	0	0	0	3	5000	0	13	20	0	0	1	1	34	1	3	3	3	0	21	74	49	149
2	2	400	2	2	200	1	1	0	0	0	22500	0	12	60	1	1	2	0	17	2	1	3	1	1	100	93	102	201
1	1	100	1	1	200	0	0	0	0	0	5000	0	12	33	0	0	4	0	9	1	4	3	4	0	23	94	5	119
2	2	300	1	1	150	0	0	1	2	.	17500	0	12	25	1	0	7	0	29	1	3	3	3	0	39	133	39	72
2	2	200	.	2	100	0	0	0	1	0	12500	0	10	72	1	1	2	1	10	2	2	3	3	1	141	182	123	120
1	1	300	2	2	600	0	0	15	18	22	62500	1	17	46	1	1	4	1	21	4	4	4	3	1	5	8	95	214
1	1	300	2	2	600	0	0	0	0	0	62500	1	16	58	1	1	2	1	10	2	4	4	4	1	141	182	123	120
1	1	100	2	2	200	0	0	6	6	6	27500	0	16	54	0	1	2	1	27	2	4	4	.	0	94	186	92	28
.	.	100	.	.	.	0	0	0	0	0	.	0	.	.	.	0	.	0	10	1	2	4	.	0	141	182	123	120
2	2	300	2	2	150	0	0	0	0	2	85000	1	12	56	1	1	2	1	14	1	3	.	4	1	49	70	78	177
1	1	100	.	2	200	0	0	2	2	0	62500	0	14	39	0	1	3	1	34	2	4	4	4	0	21	74	49	149
2	2	400	2	2	200	1	1	1	1	1	40000	1	13	22	1	0	3	1	4	3	3	2	1	1	131	187	93	5
1	1	100	2	2	200	0	0	0	2	2	62500	1	13	48	1	1	3	1	22	2	2	3	.	0	97	139	86	131
.	2	100	.	2	50	0	0	0	0	0	22500	1	12	32	1	0	2	0	28	1	3	3	4	0	87	99	139	206
1	1	300	2	2	600	0	0	3	3	3	22500	1	16	28	1	0	1	1	34	2	4	4	3	1	21	74	49	149
1	1	100	2	2	200	0	0	3	3	3	.	1	18	42	1	1	4	1	34	2	3	3	2	0	21	74	49	149
1	1	200	2	2	400	0	0	0	0	0	85000	1	13	59	1	1	2	1	17	3	3	3	3	0	100	93	102	201
2	2	400	2	2	200	0	0	0	0	0	40000	1	16	27	1	0	3	0	8	2	3	3	1	1	171	216	134	62
1	1	100	1	1	200	0	0	0	0	2	27500	1	16	30	0	0	2	0	10	1	4	4	3	0	141	182	123	120
2	2	200	1	1	100	0	0	0	1	3	40000	1	14	63	0	1	2	1	35	3	3	3	3	0	173	214	155	96
.	.	.	.	.	.	0	0	.	.	.	.	0	.	.	.	0	.	0	19	.	.	.	.	.	77	49	98	216
2	2	100	.	2	50	0	0	1	3	12	27500	1	12	30	1	0	1	1	18	1	2	3	3	1	136	161	108	117
1	1	400	1	1	800	0	0	3	0	0	12500	1	12	51	0	0	1	1	1	3	2	.	1	0	5	58	36	155
2	2	200	1	1	100	0	0	0	0	0	62500	1	14	58	1	1	2	1	22	2	2	3	3	0	97	139	86	131
2	2	300	.	2	150	0	0	0	0	0	12500	1	12	65	0	1	3	0	2	1	3	.	3	0	38	23	71	190
2	2	300	2	2	150	1	1	2	12	12	62500	0	13	67	1	1	2	1	9	3	3	3	3	1	23	94	5	119
2	2	300	2	2	150	1	1	0	0	0	.	0	10	67	1	1	2	1	24	4	4	4	3	1	51	99	38	126
.	.	100	.	.	100	0	0	.	.	.	.	1	10	55	0	0	.	1	13	1	.	.	.	0	91	152	81	96
1	1	200	2	2	400	0	0	0	0	2	17500	0	13	54	0	1	3	1	40	4	4	3	3	0	69	116	62	119
2	2	200	1	1	100	0	0	0	12	6	40000	1	14	31	0	0	4	1	1	2	3	3	3	1	5	58	36	155
.	.	300	.	.	.	0	0	.	.	.	12500	0	10	40	0	0	3	0	19	1	.	.	.	0	77	49	98	216
2	2	400	2	2	200	0	0	0	0	0	17500	0	13	21	1	0	2	0	10	2	4	3	2	0	141	182	123	120
1	1	300	2	2	600	0	0	0	0	0	40000	1	13	37	1	1	2	0	35	2	3	3	3	1	173	214	155	96
2	2	200	1	1	100	0	0	.	.	.	5000	1	12	35	0	0	3	1	35	1	.	.	.	0	173	214	155	96
1	1	200	2	2	400	0	0	0	0	0	.	0	10	48	0	1	3	1	27	2	2	2	3	1	94	186	92	28
2	2	100	2	2	50	1	1	0	0	0	40000	1	16	30	1	1	2	1	24	2	3	3	2	0	51	99	38	126
2	2	400	2	2	200	0	0	0	0	0	40000	0	13	34	1	0	2	0	27	2	4	4	.	0	94	186	92	28
2	2	400	.	2	200	0	0	20	20	20	5000	1	12	25	0	0	3	1	9	2	3	3	.	0	23	94	5	119
2	2	400	2	2	200	0	0	0	0	0	40000	1	16	25	0	0	2	1	36	2	2	1	2	1	120	153	100	86
2	2	400	2	2	200	0	0	0	0	.	40000	1	12	43	1	0	1	0	26	1	4	3	3	0	65	86	94	166
1	1	200	2	2	400	0	0	0	2	2	27500	0	14	30	0	1	4	1	28	1	3	3	3	1	87	99	139	206
2	2	400	1	1	200	0	0	0	0	4	27500	1	14	36	0	0	7	0	28	2	4	4	3	1	87	99	139	206
2	2	100	2	2	50	0	0	0	0	0	40000	1	12	37	1	1	4	1	35	1	2	3	3	1	173	214	155	96
2	2	300	.	2	150	0	0	5	10	6	17500	1	16	25	0	1	4	1	22	2	4	3	3	0	97	139	86	131
2	2	100	2	2	50	0	0	0	0	5	22500	0	13	40	0	0	5	0	24	2	4	2	3	1	51	99	38	126
2	2	300	2	2	150	0	0	.	0	0	.	0	10	66	0	1	2	0	9	1	2	.	.	0	23	94	5	119
2	2	400	2	2	200	0	0	3	3	3	40000	1	12	62	1	1	2	1	26	3	3	3	3	1	65	86	94	166
1	1	200	1	1	400	0	0	0	0	0	85000	0	16	72	0	1	2	1	9	2	4	4	3	1	23	94	5	119
1	1	100	2	2	200	0	0	0	0	0	40000	1	12	50	1	1	4	1	14	2	4	3	3	1	49	70	78	177
1	1	300	2	2	600	0	0	0	0	0	40000	1	13	35	0	1	5	1	9	1	2	3	3	0	23	94	5	119
2	2	400	2	2	200	0	0	4	4	.	5000	0	12	65	0	0	1	1	1	2	4	4	4	1	5	58	36	155
2	2	300	2	2	150	0	0	0	0	0	.	0	.	.	.	0	.	0	35	1	4	2	1	1	173	214	155	96
1	1	400	2	2	800	0	0	0	.	5	12500	0	12	33	1	0	1	0	40	4	4	4	4	0	69	116	62	119
2	2	200	2	2	100	1	1	0	0	0	.	1	12	30	0	0	.	0	27	2	1	2	3	1	94	186	92	28
2	2	400	2	2	200	0	0	0	2	2	5000	0	10	65	0	0	1	0	28	2	3	3	3	1	87	99	139	206
2	2	400	2	2	200	0	0	20	40	40	12500	0	10	67	1	1	2	1	14	4	4	3	4	0	49	70	78	177
1	1	200	1	1	400	0	0	1	2	2	12500	1	12	26	1	0	1	1	24	1	4	4	4	0	51	99	38	126
2	2	400	2	2	200	1	1	0	0	0	17500	1	14	38	1	1	4	1	3	1	4	2	1	1	143	189	135	85
2	2	100	2	2	50	1	1	0	0	.	62500	0	13	57	0	1	2	1	35	3	3	.	.	1	173	214	155	96
1	1	200	2	2	400	0	0	5	8	8	27500	1	10	55	1	1	3	0	40	4	4	2	4	0	69	116	62	119
1	1	400	2	2	800	0	0	1	3	3	40000	1	13	38	1	1	4	1	34	4	4	4	2	0	21	74	49	149
1	1	300	1	1	600	0	0	0	2	2	22500	0	12	18	1	0	2	0	41	3	3	4	2	0	58	105	85	140
2	2	300	2	2	150	0	0	0	0	.	22500	1	12	36	0	1	7	0	14	2	2	.	.	1	49	70	78	177
2	2	100	2	2	50	0	0	0	0	0	17500	0	12	67	0	1	2	1	13	1	.	2	2	1	91	152	81	96
.	.	400	.	.	.	0	0	0	0	0	.	0	.	.	.	0	.	0	17	2	1	.	.	1	100	93	102	201
1	1	300	1	1	600	0	0	0	0	3	62500	1	18	26	1	1	2	1	26	2	3	3	3	0	65	86	94	166
1	1	100	.	2	200	0	0	0	.	3	17500	1	13	42	0	0	2	0	40	3	4	3	3	1	69	116	62	119
1	1	300	2	2	600	0	0	0	0	0	27500	1	16	22	0	1	2	1	8	2	3	3	3	0	171	216	134	62
.	2	300	.	2	150	0	0	0	0	0	40000	1	18	57	1	1	2	1	34	3	4	3	.	1	21	74	49	149
1	1	200	1	1	400	0	0	12	12	12	17500	0	16	29	1	0	1	1	34	4	4	4	2	1	21	74	49	149
1	1	100	2	2	200	0	0	0	3	6	17500	0	12	18	1	0	2	1	10	2	4	4	2	1	141	182	123	120
2	2	300	2	2	150	0	0	0	0	0	40000	1	16	57	1	0	1	0	10	2	4	3	3	0	141	182	123	120
1	1	400	1	1	800	0	0	12	10	24	17500	0	13	24	0	1	3	1	29	4	4	4	3	1	39	133	39	72
2	2	400	2	2	200	0	0	0	0	0	40000	1	18	41	1	1	3	1	13	2	3	3	3	0	91	152	81	96
2	2	300	2	2	150	0	0	1	.	0	62500	0	16	75	1	1	2	1	4	2	4	3	4	0	131	187	93	5
1	1	200	2	2	400	0	0	2	1	2	17500	1	12	20	1	0	3	0	17	3	4	3	3	0	100	93	102	201
2	2	300	1	1	150	0	0	3	3	3	40000	1	17	27	1	1	2	1	14	4	3	3	3	0	49	70	78	177
2	2	400	2	2	200	1	1	0	0	0	.	1	12	56	1	1	2	1	10	1	1	2	2	1	141	182	123	120
1	1	400	2	2	800	0	0	0	.	0	17500	0	12	21	0	0	2	0	16	2	2	3	3	1	41	100	55	135
2	2	400	2	2	200	1	1	0	0	0	22500	1	10	58	1	1	5	0	8	1	3	3	4	1	171	216	134	62
2	2	200	1	1	100	0	0	0	0	0	62500	1	13	44	1	1	4	1	18	3	2	2	3	0	136	161	108	117
1	1	400	2	2	800	0	0	5	.	0	12500	0	12	39	0	1	2	1	17	2	4	3	3	1	100	93	102	201
2	2	300	2	2	150	1	1	0	0	0	62500	1	13	34	1	1	5	0	14	2	3	1	4	0	49	70	78	177
2	2	300	1	1	150	0	0	3	5	5	40000	0	12	28	1	0	2	0	34	2	2	3	3	1	21	74	49	149
1	1	200	2	2	400	0	0	0	0	0	12500	1	12	67	0	0	1	1	22	2	4	4	3	1	97	139	86	131
.	2	400	1	1	200	0	0	0	0	0	85000	0	14	80	0	0	1	1	37	2	4	.	3	1	181	229	169	121
.	2	200	1	1	100	0	0	0	1	1	40000	0	14	65	0	1	2	1	4	2	3	4	2	0	131	187	93	5
1	1	300	1	1	600	1	1	0	7	6	22500	1	16	25	0	0	1	0	35	2	4	3	2	1	173	214	155	96
1	1	400	.	2	800	0	0	0	0	2	85000	0	13	19	0	0	4	1	18	2	3	4	3	0	136	161	108	117
2	2	200	2	2	100	0	0	0	0	0	12500	1	10	20	1	0	5	0	13	1	2	3	4	1	91	152	81	96
2	2	400	2	2	200	0	0	0	0	0	12500	0	12	44	1	1	3	0	19	1	2	4	4	1	77	49	98	216
2	2	100	2	2	50	0	0	0	0	0	22500	0	16	33	0	1	2	0	40	1	3	3	3	0	69	116	62	119
1	1	100	2	2	200	0	0	0	0	0	40000	0	13	33	0	0	4	0	26	2	3	3	4	0	65	86	94	166
2	2	400	.	2	200	0	0	0	.	0	5000	0	12	81	1	1	2	1	13	2	.	.	.	0	91	152	81	96
2	2	400	2	2	200	1	1	0	0	0	.	0	13	62	0	1	2	1	9	1	4	3	.	0	23	94	5	119
.	.	.	.	.	.	0	0	.	.	.	.	0	.	.	.	0	.	0	16	1	3	.	.	.	41	100	55	135
1	1	400	2	2	800	0	0	0	2	2	12500	1	12	38	0	0	3	0	19	4	4	3	4	1	77	49	98	216
2	2	100	2	2	50	0	0	5	10	10	17500	0	12	63	0	0	1	1	41	4	3	3	3	1	58	105	85	140
1	1	100	1	1	200	0	0	3	4	4	85000	1	13	49	1	1	3	1	10	3	4	3	2	0	141	182	123	120
2	2	400	2	2	200	1	1	0	0	0	27500	0	13	75	0	0	1	0	10	3	3	3	3	0	141	182	123	120
2	2	300	1	1	150	0	0	0	0	0	.	0	10	55	0	0	7	0	8	1	4	3	3	0	171	216	134	62
.	2	200	.	.	100	0	0	2	2	2	85000	0	10	27	0	1	3	1	34	3	3	3	3	1	21	74	49	149
1	1	400	.	2	800	0	0	0	0	0	17500	0	10	63	0	0	3	0	4	2	4	3	1	1	131	187	93	5
2	2	100	2	2	50	0	0	0	0	0	40000	1	14	57	0	1	2	1	35	1	2	3	2	1	173	214	155	96
2	2	100	2	2	50	1	1	0	0	3	40000	0	18	63	1	1	4	1	3	4	3	2	3	0	143	189	135	85
2	2	400	2	2	200	0	0	0	.	2	22500	0	13	24	0	1	2	1	32	1	3	3	2	0	112	168	74	48
.	.	.	.	.	.	0	0	.	.	.	.	0	.	.	.	0	.	0	35	4	.	.	.	.	173	214	155	96
2	2	300	2	2	150	0	0	0	0	0	12500	0	10	75	1	1	2	1	37	2	4	4	4	1	181	229	169	121
1	1	100	2	2	200	0	0	0	0	2	22500	1	13	22	0	0	1	1	7	3	4	3	3	1	60	5	94	213
.	2	100	.	2	50	0	0	0	0	0	12500	0	10	75	0	0	3	1	27	4	4	.	3	1	94	186	92	28
2	2	200	2	2	100	0	0	0	0	0	22500	0	16	80	0	0	1	0	27	.	4	4	.	1	94	186	92	28
1	1	100	1	1	200	0	0	0	0	2	62500	1	12	37	0	1	3	1	41	1	3	4	3	0	58	105	85	140
2	2	300	2	2	150	1	1	0	0	0	.	1	12	62	1	0	2	1	31	4	4	3	1	0	89	5	123	235
2	2	300	2	2	150	0	0	0	0	0	85000	1	16	49	0	1	2	1	27	1	3	3	.	1	94	186	92	28
2	2	200	2	2	100	1	1	0	0	0	22500	1	12	50	0	1	3	1	13	1	4	1	.	0	91	152	81	96
2	2	200	2	2	100	0	0	0	0	0	22500	0	12	33	0	1	4	0	3	1	2	4	3	1	143	189	135	85
1	1	100	2	2	200	0	0	0	3	3	40000	0	14	35	1	1	5	0	10	1	1	3	2	1	141	182	123	120
2	2	300	2	2	150	0	0	0	0	0	22500	0	13	23	1	1	3	1	10	1	1	2	2	0	141	182	123	120
2	2	400	2	2	200	0	0	0	0	0	12500	1	12	39	0	0	3	0	27	1	4	3	3	1	94	186	92	28
1	1	100	2	2	200	0	0	2	2	2	12500	0	13	23	0	0	3	1	30	3	4	4	3	0	5	107	17	128
.	2	300	.	2	150	0	0	1	.	1	27500	0	13	52	0	1	2	1	28	1	4	4	.	0	87	99	139	206
.	2	200	.	2	100	0	0	0	.	1	40000	0	13	41	0	1	3	.	35	1	3	3	.	0	173	214	155	96
1	1	100	2	2	200	0	0	0	0	3	12500	0	12	44	1	0	5	0	4	1	3	3	3	1	131	187	93	5
2	2	300	1	1	150	0	0	6	6	6	27500	1	16	27	1	0	3	0	26	3	4	3	3	0	65	86	94	166
2	2	400	2	2	200	0	0	0	0	0	62500	1	16	45	0	0	3	1	34	2	3	3	3	1	21	74	49	149
2	2	100	2	2	50	1	1	0	.	0	.	0	12	18	0	0	5	0	4	1	3	3	3	0	131	187	93	5
2	2	400	.	2	200	0	0	0	0	0	27500	0	18	67	0	1	2	1	33	1	3	3	2	1	74	5	114	225
2	2	200	2	2	100	1	1	0	0	0	22500	1	12	57	0	1	2	1	34	2	4	3	1	0	21	74	49	149
1	1	200	1	1	400	0	0	0	0	0	17500	0	16	37	0	0	4	0	22	1	4	3	.	1	97	139	86	131
2	2	100	2	2	50	1	1	0	0	0	22500	1	13	43	0	1	5	0	14	2	2	2	3	0	49	70	78	177
2	2	400	1	1	200	0	0	0	2	0	5000	1	12	48	0	1	3	0	28	2	4	2	4	1	87	99	139	206
1	1	400	2	2	800	0	0	0	0	0	5000	0	10	59	1	1	2	0	22	4	3	3	3	1	97	139	86	131
1	1	400	2	2	800	0	0	0	0	0	40000	0	13	26	1	0	2	1	32	1	3	3	2	1	112	168	74	48
2	2	200	.	2	100	0	0	0	.	2	12500	1	10	38	0	0	4	0	34	2	2	3	2	0	21	74	49	149
2	2	300	2	2	200	0	0	0	0	1	12500	1	13	39	0	1	4	1	35	1	4	4	2	0	173	214	155	96
1	1	100	2	2	200	0	0	1	10	10	17500	1	13	40	1	1	3	0	17	3	4	4	4	1	100	93	102	201
1	1	100	2	2	200	0	0	0	0	0	22500	1	13	32	1	0	1	0	10	1	4	3	3	1	141	182	123	120
.	2	300	.	2	200	0	0	0	0	.	22500	0	16	72	0	0	1	1	10	.	.	.	.	1	141	182	123	120
2	2	400	2	2	200	1	1	4	4	4	40000	1	12	35	1	1	5	1	40	2	3	.	.	0	69	116	62	119
2	2	200	2	2	100	0	0	2	1	2	62500	0	13	18	0	0	3	1	18	2	3	3	3	1	136	161	108	117
2	2	400	2	2	200	0	0	0	0	1	.	1	12	67	0	1	2	1	7	1	4	.	.	1	60	5	94	213
.	2	300	2	2	150	0	1	0	0	0	.	0	13	54	0	1	2	1	14	2	4	4	2	0	49	70	78	177
2	2	200	2	2	100	0	0	0	1	1	27500	0	18	55	0	1	3	1	27	1	4	4	4	0	94	186	92	28
.	2	400	2	2	200	0	0	1	2	0	62500	1	16	47	1	1	4	1	40	3	3	3	3	0	69	116	62	119
1	1	300	2	2	600	0	0	12	12	12	12500	1	13	39	0	0	3	1	24	3	4	3	3	0	51	99	38	126
2	2	300	2	2	150	0	0	0	0	0	.	0	13	65	0	0	1	1	8	2	3	.	1	1	171	216	134	62
1	1	100	.	2	200	0	0	6	2	2	62500	0	18	34	0	1	2	1	18	3	3	.	.	1	136	161	108	117
.	2	100	1	1	50	0	0	0	0	0	12500	0	17	58	0	1	2	1	34	4	4	4	.	1	21	74	49	149
2	2	200	2	2	100	1	1	0	0	0	40000	0	12	58	0	1	2	0	24	1	2	3	3	0	51	99	38	126
2	2	100	2	2	50	0	0	0	0	0	12500	0	10	70	0	1	2	1	2	2	3	3	2	1	38	23	71	190
2	2	300	2	2	150	0	0	0	0	0	.	0	.	.	.	0	.	0	16	1	4	4	3	0	41	100	55	135
2	2	100	2	2	50	0	0	0	0	0	22500	0	13	74	1	0	1	1	6	2	4	4	3	1	72	135	42	124
.	.	300	.	.	.	0	0	0	0	.	5000	0	12	84	0	0	1	1	24	1	.	.	.	0	51	99	38	126
1	1	400	.	2	800	0	0	0	.	2	62500	1	18	51	1	1	3	1	34	4	4	4	3	1	21	74	49	149
2	2	100	2	2	50	0	0	0	0	0	5000	1	12	37	0	0	6	0	17	1	1	3	4	1	100	93	102	201
1	1	200	1	1	400	0	0	0	0	0	22500	0	13	74	1	1	4	1	8	2	4	3	2	1	171	216	134	62
2	2	200	2	2	100	0	0	1	6	8	.	0	13	82	1	1	2	1	9	4	3	4	1	1	23	94	5	119
.	2	100	1	1	50	0	0	0	2	2	.	0	13	19	0	0	2	0	40	2	3	3	3	1	69	116	62	119
2	2	400	2	2	200	0	0	0	0	0	27500	1	12	48	0	1	4	0	26	4	3	3	2	0	65	86	94	166
1	1	400	2	2	800	0	0	0	0	0	40000	1	12	72	1	1	2	1	2	4	4	4	3	1	38	23	71	190
2	2	200	1	1	100	0	0	2	5	5	12500	0	13	21	1	0	1	1	9	2	4	4	3	1	23	94	5	119
2	2	200	2	2	100	1	1	1	2	1	12500	1	12	44	1	1	2	1	22	2	3	3	3	1	97	139	86	131
2	2	200	2	2	100	1	1	0	0	0	40000	0	16	67	1	1	2	1	20	2	2	3	.	1	166	207	147	143
1	1	100	.	2	200	0	0	0	0	3	40000	0	12	43	0	1	2	1	33	2	4	4	4	1	74	5	114	225
.	2	300	.	2	200	0	0	0	0	.	.	1	10	57	0	0	1	0	18	1	.	.	.	1	136	161	108	117
2	2	200	1	1	100	0	0	0	0	0	5000	0	12	68	0	0	4	0	40	1	3	2	3	1	69	116	62	119
2	2	100	2	2	50	0	0	0	0	0	5000	0	10	64	0	1	2	1	33	2	4	3	3	0	74	5	114	225
2	2	300	2	2	150	1	1	0	0	0	17500	0	13	77	0	0	1	1	30	1	4	3	3	0	5	107	17	128
1	1	200	1	1	400	0	0	0	.	4	27500	1	13	34	1	0	2	1	10	1	4	4	4	1	141	182	123	120
2	2	100	2	2	50	0	0	0	0	0	40000	1	16	29	0	1	2	1	27	1	3	3	2	0	94	186	92	28
1	1	300	2	2	600	0	0	0	0	8	17500	1	14	51	0	0	3	1	9	3	4	3	2	0	23	94	5	119
2	2	400	2	2	200	0	0	0	0	.	.	0	10	72	0	0	1	1	10	1	.	.	.	1	141	182	123	120
2	2	200	2	2	100	0	0	0	0	0	85000	0	12	37	0	0	1	1	41	2	2	2	3	1	58	105	85	140
1	1	400	.	2	800	0	0	10	10	10	22500	0	16	31	1	1	4	1	31	3	4	4	.	0	89	5	123	235
2	2	200	2	2	100	1	1	0	0	0	.	1	12	50	1	1	2	1	6	2	3	.	1	1	72	135	42	124
2	2	400	2	2	200	0	0	3	4	2	22500	1	12	41	1	0	2	1	15	3	4	4	2	0	91	41	122	241
.	2	200	.	2	100	0	0	0	0	0	22500	0	12	30	0	1	4	1	10	1	4	3	3	0	141	182	123	120
1	1	300	1	1	600	0	0	0	.	3	40000	0	13	24	0	1	3	1	27	1	4	4	1	0	94	186	92	28
1	1	400	2	2	800	0	0	0	.	2	62500	1	12	56	1	1	2	1	25	2	3	.	3	1	26	35	59	178
2	2	400	2	2	200	0	0	0	0	1	27500	0	13	32	0	1	5	0	10	1	1	3	2	1	141	182	123	120
1	1	100	2	2	200	0	0	0	0	1	22500	1	12	30	0	1	4	0	9	2	3	3	3	1	23	94	5	119
2	2	400	2	2	200	1	1	0	0	1	.	1	10	58	1	0	1	0	4	1	4	4	3	0	131	187	93	5
1	1	200	2	2	400	0	0	0	0	2	17500	0	13	22	0	0	2	0	34	1	3	3	3	0	21	74	49	149
1	1	300	2	2	600	0	0	0	0	0	40000	0	18	76	1	1	2	1	10	3	4	4	3	0	141	182	123	120
2	2	400	2	2	200	0	0	0	0	0	85000	0	13	26	0	1	5	0	10	1	1	4	1	1	141	182	123	120
.	2	300	1	1	150	0	0	0	0	0	12500	0	12	60	0	0	1	1	22	2	4	3	3	1	97	139	86	131
2	2	100	2	2	50	1	1	0	0	0	40000	1	13	34	0	1	4	1	10	1	4	4	4	1	141	182	123	120
1	1	400	.	2	800	0	0	5	5	7	40000	0	17	31	1	1	2	1	18	2	4	4	3	0	136	161	108	117
1	1	200	2	2	400	0	0	3	3	6	27500	1	16	29	0	0	1	0	34	3	4	3	3	0	21	74	49	149
2	2	300	2	2	150	1	1	0	0	0	.	1	12	50	0	1	3	1	10	1	3	3	2	0	141	182	123	120
2	2	300	1	1	150	0	0	0	1	3	40000	0	16	31	1	1	5	1	29	2	4	3	3	1	39	133	39	72
.	2	300	.	2	150	0	0	2	2	2	62500	1	13	38	1	1	3	0	10	3	2	.	.	1	141	182	123	120
2	2	100	2	2	50	1	1	2	2	0	.	1	14	38	0	1	3	1	29	2	3	.	2	1	39	133	39	72
2	2	400	2	2	200	1	1	0	0	0	17500	1	12	40	0	0	1	1	8	1	3	.	2	0	171	216	134	62
1	1	100	2	2	200	0	0	0	0	0	27500	1	16	24	1	0	3	0	10	2	2	3	3	0	141	182	123	120
2	2	300	2	2	150	1	1	0	0	0	27500	1	12	.	0	0	1	1	18	1	2	2	1	0	136	161	108	117
.	.	100	.	.	.	0	0	.	0	1	12500	0	13	20	0	0	2	1	18	1	.	.	.	1	136	161	108	117
.	.	.	.	.	.	0	0	.	.	.	.	0	.	.	.	0	.	0	20	.	.	.	.	.	166	207	147	143
2	2	100	2	2	50	0	0	0	0	0	17500	0	12	67	0	1	2	1	18	4	3	3	4	0	136	161	108	117
2	2	300	1	1	150	0	0	0	0	0	27500	0	10	18	1	0	5	1	17	1	2	3	3	0	100	93	102	201
.	2	100	.	2	50	0	0	0	0	.	5000	0	12	80	0	0	1	1	33	1	.	.	.	1	74	5	114	225
1	1	100	2	2	200	0	0	0	0	0	62500	1	12	53	0	1	2	1	10	1	3	3	3	1	141	182	123	120
.	.	400	.	.	.	0	0	0	.	0	.	1	13	48	1	1	4	0	10	1	.	.	.	0	141	182	123	120
1	1	200	1	1	400	0	0	0	0	0	22500	0	13	21	0	1	2	0	10	1	3	3	2	1	141	182	123	120
.	2	400	.	2	200	0	0	0	0	0	62500	1	16	49	0	1	3	1	3	1	1	.	.	1	143	189	135	85
1	1	400	2	2	800	0	0	0	0	0	40000	1	12	41	0	0	7	0	14	1	2	3	4	0	49	70	78	177
.	.	200	.	.	.	0	0	1	0	0	.	1	12	44	0	1	2	1	29	1	3	3	.	1	39	133	39	72
2	2	400	2	2	200	0	0	0	0	.	17500	1	13	40	1	0	1	0	14	1	4	2	3	1	49	70	78	177
2	2	100	2	2	50	1	1	1	2	4	62500	1	12	32	1	1	4	1	13	4	4	4	2	1	91	152	81	96
2	2	100	2	2	50	0	0	0	0	1	.	0	12	50	0	1	2	1	31	3	4	.	2	0	89	5	123	235
2	2	400	2	2	200	1	1	2	1	0	85000	1	18	54	1	1	3	1	6	4	3	.	3	0	72	135	42	124
2	2	300	2	2	150	1	1	20	300	300	22500	1	12	40	1	1	2	1	12	4	4	3	2	0	11	5	148	267
2	2	300	2	2	150	0	0	0	0	0	5000	0	10	70	1	1	2	1	22	2	1	2	3	0	97	139	86	131
.	2	100	2	2	50	0	0	0	0	1	17500	1	10	47	1	1	2	0	20	1	4	4	3	1	166	207	147	143
2	2	400	.	2	200	0	0	5	5	5	40000	1	18	40	0	0	3	1	34	2	3	3	3	0	21	74	49	149
2	2	100	1	1	50	0	0	4	4	4	12500	1	13	21	1	1	4	1	29	2	3	4	2	1	39	133	39	72
2	2	100	2	2	50	0	0	1	0	0	17500	0	10	24	0	1	4	1	27	1	3	3	1	0	94	186	92	28
1	1	400	2	2	800	0	0	0	0	0	62500	1	18	40	1	1	3	1	27	2	4	4	3	0	94	186	92	28
2	2	300	2	2	150	0	0	0	0	0	5000	0	10	75	0	1	2	0	3	1	4	3	3	0	143	189	135	85
2	2	300	2	2	150	0	0	0	0	0	5000	0	10	81	0	0	1	1	10	1	4	4	3	1	141	182	123	120
1	1	300	1	1	600	0	0	2	3	3	62500	0	18	55	0	1	3	1	32	3	4	4	2	1	112	168	74	48
2	2	100	2	2	50	1	1	4	3	3	22500	0	14	61	1	0	1	1	41	2	4	2	2	1	58	105	85	140
2	2	200	2	2	100	1	1	0	0	2	40000	0	13	50	0	1	2	0	24	1	3	4	3	1	51	99	38	126
1	1	100	2	2	200	0	0	0	0	2	17500	1	12	23	1	0	2	0	40	1	3	3	3	1	69	116	62	119
2	2	300	2	2	150	0	0	0	0	10	12500	0	17	35	0	0	4	.	27	2	4	3	2	0	94	186	92	28
2	2	400	.	2	200	0	0	0	0	1	.	0	12	21	1	0	2	1	41	1	3	3	4	1	58	105	85	140
1	1	200	1	1	400	0	0	12	12	12	85000	1	18	40	1	0	3	1	12	4	4	4	.	1	11	5	148	267
1	1	300	1	1	600	0	0	0	0	0	62500	1	13	48	1	1	3	1	35	3	2	3	3	0	173	214	155	96
.	.	100	.	.	.	0	0	0	0	.	.	1	12	56	0	1	2	1	34	2	.	.	.	1	21	74	49	149
.	.	100	.	.	.	0	0	0	0	.	.	0	10	70	1	1	2	0	36	1	1	.	.	0	120	153	100	86
1	1	300	2	2	600	0	0	0	1	1	22500	1	12	29	0	0	3	0	17	3	3	3	3	0	100	93	102	201
1	1	400	.	2	800	0	0	0	.	.	22500	1	13	21	1	0	2	1	8	3	3	3	.	1	171	216	134	62
2	2	200	1	1	100	0	0	1	2	2	22500	0	13	19	0	0	1	0	24	3	4	4	3	1	51	99	38	126
2	2	400	2	2	200	0	0	0	0	0	5000	0	10	18	1	0	7	1	27	2	3	3	3	1	94	186	92	28
2	2	300	2	2	150	1	1	0	1	1	22500	0	10	52	1	1	2	1	37	3	4	.	3	0	181	229	169	121
1	1	200	2	2	400	0	0	0	1	1	5000	1	12	42	1	0	1	1	27	1	4	4	4	1	94	186	92	28
1	1	400	1	1	800	0	0	0	0	0	5000	0	13	20	0	0	1	1	27	2	3	3	3	0	94	186	92	28
1	1	200	1	1	400	0	0	24	24	6	62500	1	16	43	1	1	4	1	9	4	4	4	3	0	23	94	5	119
1	1	300	2	2	600	0	0	0	0	0	27500	0	16	53	0	0	1	0	19	1	4	1	2	1	77	49	98	216
2	2	400	1	1	200	0	0	3	2	4	40000	1	16	38	1	1	6	1	14	3	3	3	2	1	49	70	78	177
2	2	200	2	2	100	0	0	0	0	0	12500	1	16	52	1	1	4	1	7	3	3	4	3	0	60	5	94	213
1	1	200	.	2	400	0	0	1	1	1	17500	1	13	20	1	0	1	1	17	2	3	3	2	0	100	93	102	201
2	2	400	1	1	200	0	0	0	3	3	85000	0	13	21	1	0	4	1	11	2	3	.	3	0	66	27	150	269
1	1	200	2	2	400	0	0	0	0	0	40000	0	18	33	1	0	1	1	10	1	4	4	4	0	141	182	123	120
2	2	300	.	2	150	0	0	0	1	1	40000	1	12	39	1	1	3	1	18	2	2	3	3	0	136	161	108	117
1	1	100	1	1	200	0	0	10	10	10	62500	0	18	56	1	1	2	1	32	4	4	3	3	1	112	168	74	48
2	2	300	1	1	150	0	0	0	0	0	5000	0	13	19	0	0	1	0	40	1	3	3	2	0	69	116	62	119
2	2	100	2	2	50	0	0	0	0	0	40000	1	12	54	0	1	2	1	20	1	3	3	2	1	166	207	147	143
.	.	.	.	.	.	0	0	.	.	.	.	0	.	.	.	0	.	0	3	.	.	.	.	.	143	189	135	85
2	2	200	1	1	100	0	0	0	0	0	27500	1	16	25	0	0	3	0	22	1	3	3	3	0	97	139	86	131
.	2	300	.	2	150	0	0	0	0	0	40000	0	17	48	1	1	2	1	32	1	3	3	2	0	112	168	74	48
.	.	300	.	.	.	0	0	.	.	.	85000	1	12	30	1	0	6	0	2	1	.	.	.	1	38	23	71	190
2	2	100	2	2	50	0	0	0	0	0	12500	0	12	84	0	0	1	1	10	1	4	4	.	1	141	182	123	120
.	.	.	.	.	.	0	0	.	.	.	.	0	.	.	.	0	.	0	10	1	3	.	.	.	141	182	123	120
.	.	200	.	.	100	0	0	6	15	25	62500	1	13	55	1	1	2	1	34	2	3	.	2	0	21	74	49	149
1	1	100	2	2	200	0	0	1	1	1	22500	1	12	40	0	1	2	0	34	1	3	3	3	1	21	74	49	149
2	2	400	2	2	200	0	0	0	0	0	40000	1	12	41	0	1	4	1	9	2	4	4	.	0	23	94	5	119
2	2	100	2	2	50	0	0	0	0	0	12500	0	13	72	0	0	1	1	12	1	3	3	.	1	11	5	148	267
.	.	100	.	.	.	0	0	0	12	12	.	0	.	.	.	0	.	0	6	2	3	2	2	0	72	135	42	124
2	2	300	2	2	150	1	1	0	0	0	22500	1	10	68	1	1	3	1	36	2	4	2	2	0	120	153	100	86
2	2	100	2	2	50	0	0	2	4	4	22500	1	12	40	1	1	3	1	36	2	3	3	3	1	120	153	100	86
2	2	100	2	2	50	1	1	0	0	0	22500	0	10	43	0	1	4	1	29	3	3	3	3	0	39	133	39	72
2	2	300	2	2	150	1	1	6	6	6	5000	0	10	67	1	0	1	1	31	3	4	3	3	0	89	5	123	235
2	2	300	.	2	150	0	0	0	.	0	.	0	12	24	1	0	4	0	10	4	3	2	1	0	141	182	123	120
2	2	200	2	2	100	0	0	0	0	0	5000	0	10	77	0	0	1	1	24	1	3	3	3	1	51	99	38	126
2	2	100	2	2	50	1	1	0	0	0	.	1	12	32	1	0	.	1	10	3	3	3	3	1	141	182	123	120
1	1	300	2	2	600	0	0	0	0	0	5000	0	13	20	1	0	1	1	27	3	3	.	.	0	94	186	92	28
2	2	400	2	2	200	0	0	0	0	0	.	1	12	34	0	1	4	1	34	3	4	3	3	1	21	74	49	149
.	2	200	.	.	100	0	0	0	0	0	5000	0	10	45	1	1	2	1	6	3	3	4	4	1	72	135	42	124
2	2	400	2	2	200	0	0	0	0	0	22500	0	12	40	0	1	4	0	35	1	3	3	3	1	173	214	155	96
1	1	100	2	2	200	0	0	0	0	0	12500	0	13	48	1	1	4	1	34	3	3	3	3	1	21	74	49	149
2	2	300	1	1	150	0	0	0	0	0	27500	1	12	33	1	0	2	0	4	1	3	3	3	0	131	187	93	5
2	2	300	2	2	150	0	0	0	0	0	12500	0	13	63	0	1	2	1	27	2	4	2	4	1	94	186	92	28
2	2	300	2	2	150	0	0	2	2	2	22500	1	14	35	0	0	1	0	17	3	4	3	3	1	100	93	102	201
1	1	100	1	1	200	0	0	12	12	12	40000	1	18	30	0	1	4	1	14	3	4	3	3	0	49	70	78	177
2	2	300	1	1	150	0	0	6	6	.	40000	1	13	41	1	0	1	1	24	2	4	3	3	1	51	99	38	126
1	1	300	2	2	600	0	0	0	0	0	5000	0	10	68	0	0	1	1	9	4	4	3	3	1	23	94	5	119
2	2	100	2	2	50	0	0	0	0	1	40000	0	10	56	0	1	5	1	18	2	4	4	3	1	136	161	108	117
1	1	400	2	2	800	0	0	2	30	30	40000	1	12	37	1	1	3	1	12	3	4	3	3	0	11	5	148	267
1	1	400	2	2	800	0	0	0	0	1	62500	1	16	32	1	1	2	1	10	3	4	4	3	0	141	182	123	120
2	2	200	.	2	100	0	1	0	.	1	12500	0	10	61	1	0	1	1	3	2	4	3	3	1	143	189	135	85
2	2	400	.	.	200	0	0	2	3	3	.	0	.	.	.	0	.	0	30	3	4	3	3	1	5	107	17	128
.	2	100	.	2	50	0	0	0	2	2	40000	1	14	30	1	1	5	0	18	2	4	3	3	1	136	161	108	117
.	2	200	1	1	100	0	0	0	0	0	.	0	.	.	.	0	.	0	35	1	2	.	.	0	173	214	155	96
2	2	400	2	2	200	1	1	3	4	3	62500	0	13	75	1	1	2	1	20	3	4	4	3	0	166	207	147	143
.	2	300	1	1	150	0	0	0	1	1	40000	0	13	40	0	1	4	1	8	1	3	3	3	0	171	216	134	62
.	2	300	2	2	150	0	0	0	0	0	17500	0	10	53	1	1	3	1	5	1	3	.	.	1	89	5	139	258
2	2	100	2	2	50	0	0	0	0	0	17500	1	12	55	1	1	5	0	40	1	4	2	1	1	69	116	62	119
.	2	100	.	2	50	0	0	0	0	0	.	0	10	84	0	0	4	0	28	1	2	.	2	1	87	99	139	206
2	2	200	1	1	100	0	0	6	6	6	27500	0	17	67	1	1	2	1	9	1	3	3	3	0	23	94	5	119
.	.	.	.	.	.	0	0	.	.	.	.	0	.	.	.	0	.	0	6	1	1	.	.	.	72	135	42	124
2	2	400	2	2	200	1	1	0	0	0	40000	1	12	23	0	1	3	1	16	1	4	3	2	1	41	100	55	135
2	2	400	2	2	200	1	1	0	0	0	12500	0	12	63	1	0	1	0	10	1	1	3	2	1	141	182	123	120
2	2	300	2	2	150	0	0	0	.	0	5000	0	12	.	0	1	4	1	24	.	4	2	3	0	51	99	38	126
2	2	100	2	2	50	0	0	0	0	1	27500	0	14	25	0	1	2	1	34	2	3	3	3	1	21	74	49	149
2	2	200	1	1	100	0	0	3	3	4	40000	1	13	32	0	1	4	1	31	2	4	3	4	0	89	5	123	235
.	2	300	.	2	150	0	0	10	12	12	40000	0	12	19	0	1	2	1	36	3	4	3	3	1	120	153	100	86
2	2	300	2	2	150	0	0	0	0	0	40000	0	12	66	1	1	2	1	14	2	4	4	.	1	49	70	78	177
2	2	200	.	2	100	0	0	0	0	0	40000	1	13	43	1	1	4	1	35	2	3	.	2	1	173	214	155	96
1	1	200	2	2	400	0	0	0	0	0	62500	1	18	50	1	1	5	1	1	2	3	4	3	0	5	58	36	155
1	1	200	2	2	400	0	0	0	0	0	40000	1	12	56	1	1	2	1	13	1	3	3	1	1	91	152	81	96
1	1	400	2	2	800	0	0	0	2	2	62500	1	13	47	1	1	2	1	9	1	4	3	1	0	23	94	5	119
2	2	300	2	2	150	0	0	0	0	0	62500	0	16	46	1	1	2	1	29	1	2	3	1	0	39	133	39	72
1	1	400	.	2	800	0	0	0	0	0	12500	1	10	43	0	1	4	0	35	3	4	4	4	0	173	214	155	96
2	2	300	2	2	150	0	0	0	2	2	12500	0	12	51	0	0	3	0	1	1	4	3	2	0	5	58	36	155
2	2	400	.	2	200	0	1	0	0	0	62500	1	18	43	0	1	3	1	40	1	4	3	3	0	69	116	62	119
2	2	300	2	2	150	1	1	75	75	75	85000	1	16	52	0	1	2	1	34	4	4	4	1	1	21	74	49	149
.	2	100	.	2	50	0	0	2	3	2	40000	1	16	30	0	0	1	1	6	1	3	3	.	1	72	135	42	124
2	2	400	1	1	200	0	0	5	5	5	40000	1	16	44	0	1	4	0	31	3	4	3	3	0	89	5	123	235
2	2	400	2	2	200	1	1	0	0	0	62500	1	18	45	1	1	4	1	27	1	4	3	3	0	94	186	92	28
2	2	200	2	2	100	0	0	0	0	0	40000	1	12	28	1	1	3	0	32	1	2	3	3	1	112	168	74	48
.	2	400	2	2	200	0	0	0	0	0	.	0	10	63	0	0	2	0	41	1	3	3	3	1	58	105	85	140
.	.	.	.	.	.	0	0	.	.	.	.	0	.	.	.	0	.	0	36	.	.	.	.	.	120	153	100	86
1	1	200	2	2	400	0	0	6	6	6	17500	0	18	76	0	0	1	1	14	2	4	3	3	1	49	70	78	177
1	1	100	.	2	200	0	0	0	0	2	40000	0	10	28	0	1	2	1	9	1	2	3	3	0	23	94	5	119
2	2	400	2	2	200	1	1	0	12	12	12500	0	12	42	0	1	2	1	16	1	4	3	2	0	41	100	55	135
2	2	200	2	2	100	1	1	0	1	1	27500	1	13	52	0	0	1	1	10	1	4	4	.	1	141	182	123	120
2	2	400	2	2	200	0	0	0	0	0	62500	1	18	48	1	1	2	1	27	2	2	3	2	1	94	186	92	28
2	2	100	2	2	50	0	0	0	0	0	40000	1	10	43	1	1	4	1	8	1	4	2	1	1	171	216	134	62
1	1	200	2	2	400	0	0	4	8	8	40000	1	14	48	1	0	1	1	9	3	4	3	3	0	23	94	5	119
2	2	400	2	2	200	0	0	0	.	0	17500	1	12	36	1	0	1	1	36	.	3	2	2	0	120	153	100	86
2	2	400	2	2	200	0	0	0	0	0	85000	0	14	30	0	1	4	1	27	1	4	3	3	0	94	186	92	28
2	2	200	2	2	100	1	1	0	0	0	12500	0	12	63	0	0	2	1	10	2	3	3	4	1	141	182	123	120
2	2	400	2	2	200	0	0	0	0	.	40000	0	13	24	1	1	2	1	10	1	3	3	2	0	141	182	123	120
.	2	400	1	1	200	0	0	45	45	45	27500	1	13	32	1	0	1	1	34	3	4	3	3	0	21	74	49	149
2	2	300	2	2	150	1	1	0	0	3	62500	0	14	55	0	0	1	0	40	3	3	3	3	0	69	116	62	119
.	2	200	.	2	100	0	0	0	0	.	5000	0	10	73	0	0	1	0	16	2	1	.	.	0	41	100	55	135
2	2	400	1	1	200	0	0	0	0	0	27500	1	14	51	1	1	4	1	13	2	4	3	3	1	91	152	81	96
2	2	100	1	1	50	0	0	0	0	0	12500	1	13	20	1	0	1	0	29	2	3	3	3	1	39	133	39	72
2	2	100	1	1	50	0	0	0	0	0	85000	0	12	51	0	1	3	1	27	2	4	3	3	0	94	186	92	28
1	1	300	2	2	600	0	0	0	0	0	.	1	13	48	1	1	3	0	22	1	4	4	3	0	97	139	86	131
2	2	100	1	1	50	0	0	0	0	0	5000	0	13	21	0	0	1	0	34	2	3	3	3	1	21	74	49	149
2	2	400	2	2	200	1	1	0	0	0	40000	0	16	39	0	1	5	1	10	1	4	.	4	0	141	182	123	120
2	2	300	2	2	150	0	0	0	0	0	5000	1	12	58	1	0	2	0	14	1	3	3	4	0	49	70	78	177
2	2	100	2	2	50	0	0	3	3	3	17500	0	12	39	0	0	2	1	35	2	3	2	2	1	173	214	155	96
1	1	300	.	2	600	0	0	0	3	3	40000	1	16	37	0	0	3	1	27	2	3	3	3	0	94	186	92	28
2	2	400	2	2	200	1	1	0	0	0	27500	1	13	40	0	0	1	0	8	2	2	3	4	1	171	216	134	62
1	1	100	1	1	200	0	0	0	2	52	5000	1	13	21	1	0	1	1	34	2	4	4	4	0	21	74	49	149
2	2	300	2	2	150	1	1	0	0	0	62500	1	12	31	1	1	3	0	35	2	3	4	3	1	173	214	155	96
1	1	100	2	2	200	0	0	0	0	4	40000	1	16	28	1	1	3	0	37	2	3	3	3	1	181	229	169	121
.	.	400	.	.	.	0	0	.	.	.	5000	0	10	53	0	0	2	0	10	.	.	.	.	0	141	182	123	120
2	2	200	2	2	100	0	0	0	0	2	22500	1	13	62	1	1	2	1	17	4	4	4	2	1	100	93	102	201
2	2	100	1	1	50	0	0	0	0	0	62500	1	12	22	1	0	4	0	35	2	3	3	4	1	173	214	155	96
1	1	300	1	1	600	0	0	0	0	2	40000	1	14	39	1	0	2	1	27	4	4	3	4	0	94	186	92	28
2	2	200	2	2	100	0	0	0	1	.	27500	0	12	37	1	1	5	0	8	1	4	4	2	1	171	216	134	62
2	2	100	2	2	50	0	0	0	0	0	62500	1	14	29	1	1	3	1	10	2	3	4	3	1	141	182	123	120
.	.	300	.	.	.	0	0	0	0	.	5000	0	18	85	0	0	1	0	41	1	.	.	.	0	58	105	85	140
.	2	200	.	.	100	0	0	0	0	.	.	0	.	.	.	0	.	0	31	.	.	.	.	1	89	5	123	235
2	2	100	2	2	50	0	0	0	0	0	5000	0	12	18	0	0	5	0	34	1	1	.	4	0	21	74	49	149
.	.	200	.	.	.	0	0	0	40	.	.	0	.	.	.	0	.	0	29	1	4	3	2	1	39	133	39	72
2	2	200	2	2	100	0	0	0	0	2	22500	0	12	18	0	0	5	0	37	1	2	3	4	1	181	229	169	121
1	1	100	2	2	200	0	0	0	0	0	62500	1	16	44	1	1	4	1	6	1	3	3	3	0	72	135	42	124
2	2	300	2	2	150	0	0	0	0	0	5000	0	10	61	0	0	2	1	10	.	4	4	.	0	141	182	123	120
2	2	200	.	.	100	0	0	0	0	0	17500	0	14	24	1	1	4	1	10	1	3	4	3	1	141	182	123	120
2	2	200	2	2	100	1	1	0	0	0	40000	1	13	31	1	1	4	0	35	1	4	3	3	1	173	214	155	96
1	1	200	2	2	400	0	0	0	1	0	.	0	13	57	0	0	1	1	22	2	4	4	3	1	97	139	86	131
2	2	400	2	2	200	0	0	0	0	4	5000	1	14	35	0	1	3	0	32	1	2	4	4	0	112	168	74	48
2	2	400	2	2	200	1	1	0	0	0	40000	1	12	43	0	1	4	0	37	1	1	3	3	1	181	229	169	121
1	1	100	2	2	200	0	0	0	5	7	40000	0	13	20	0	0	4	0	10	3	4	3	3	0	141	182	123	120
2	2	400	2	2	200	0	0	0	0	0	5000	0	12	65	0	0	1	1	14	1	1	.	3	0	49	70	78	177
2	2	200	2	2	100	0	0	0	0	0	62500	1	18	45	0	1	4	0	27	1	2	2	2	1	94	186	92	28
2	2	400	2	2	200	1	1	15	15	30	40000	1	14	34	1	1	2	1	34	3	4	4	4	1	21	74	49	149
2	2	100	2	2	50	0	0	0	0	0	27500	0	14	45	0	1	2	0	17	1	3	3	3	1	100	93	102	201
1	1	200	2	2	400	0	0	0	2	2	22500	1	13	41	1	1	4	0	18	2	3	3	2	0	136	161	108	117
2	2	400	2	2	200	0	0	0	0	0	22500	1	14	37	0	0	3	0	14	1	2	.	3	0	49	70	78	177
.	2	400	.	2	200	0	0	2	2	2	27500	1	12	42	1	0	1	1	13	3	4	3	3	0	91	152	81	96
1	1	200	.	2	400	0	0	0	4	10	12500	1	10	20	1	1	2	1	8	1	4	4	2	1	171	216	134	62
.	.	300	.	.	.	0	0	0	.	0	5000	0	10	67	1	0	1	1	3	.	.	.	.	1	143	189	135	85
2	2	300	2	2	150	0	0	0	0	0	62500	1	18	35	0	1	5	1	24	2	3	3	3	0	51	99	38	126
2	2	100	1	1	50	0	0	0	0	0	27500	1	14	36	1	1	4	0	10	1	4	4	1	1	141	182	123	120
1	1	100	1	1	200	0	0	0	1	4	62500	1	14	47	1	1	4	1	24	2	4	3	3	0	51	99	38	126
.	.	300	.	.	.	0	0	0	0	.	.	0	18	79	0	0	1	0	41	1	.	.	.	0	58	105	85	140
.	.	300	.	.	.	0	0	0	0	0	.	0	12	59	0	1	2	1	26	.	.	.	.	0	65	86	94	166
2	2	300	1	1	150	0	0	0	0	0	.	0	.	.	.	0	.	0	7	1	3	.	.	0	60	5	94	213
.	2	100	.	2	50	0	0	0	0	0	22500	1	13	54	0	1	2	1	3	1	4	3	.	1	143	189	135	85
2	2	300	.	2	150	0	0	0	0	0	.	0	10	18	1	0	4	0	29	1	3	3	2	1	39	133	39	72
1	1	100	2	2	200	0	0	0	0	0	27500	0	12	18	0	0	7	0	35	1	3	2	2	1	173	214	155	96
2	2	300	1	1	150	0	0	0	0	4	.	0	10	18	0	0	.	0	34	2	2	3	3	0	21	74	49	149
1	1	400	2	2	800	0	0	0	0	.	.	0	.	.	.	0	.	0	35	1	2	.	.	1	173	214	155	96
2	2	200	1	1	100	0	0	4	4	4	22500	1	12	25	1	1	4	1	9	3	2	3	3	1	23	94	5	119
2	2	200	2	2	100	0	0	0	0	0	62500	1	17	54	1	1	3	1	6	3	4	4	3	1	72	135	42	124
2	2	200	2	2	100	0	0	1	1	10	17500	0	13	19	1	0	2	1	22	1	2	3	1	1	97	139	86	131
1	1	100	2	2	200	0	0	0	3	3	22500	1	12	31	1	1	4	1	32	4	4	3	4	1	112	168	74	48
1	1	200	.	2	400	0	0	2	2	5	12500	0	12	18	1	1	3	1	3	3	3	4	3	1	143	189	135	85
1	1	100	1	1	200	0	0	0	3	8	22500	0	12	63	1	1	2	1	14	1	3	3	3	1	49	70	78	177
1	1	300	2	2	600	0	0	0	0	.	.	0	.	.	.	0	.	0	37	2	3	3	3	0	181	229	169	121
.	2	400	.	2	200	0	0	0	0	2	40000	1	14	32	1	0	1	1	40	2	4	1	3	1	69	116	62	119
.	2	100	1	1	50	0	0	0	2	3	17500	0	13	23	0	1	4	1	8	2	3	4	3	0	171	216	134	62
2	2	200	.	2	100	0	1	0	0	2	22500	1	14	34	1	1	2	1	4	3	3	3	3	1	131	187	93	5
1	1	100	1	1	200	0	0	0	4	24	40000	0	13	26	0	1	5	0	34	1	4	4	3	0	21	74	49	149
1	1	200	2	2	400	0	0	0	0	0	27500	1	12	30	1	1	4	1	34	2	2	.	2	1	21	74	49	149
2	2	200	.	2	100	0	0	0	0	0	.	1	12	20	0	0	3	1	22	1	3	3	3	1	97	139	86	131
.	2	200	.	.	100	0	0	2	2	.	40000	0	16	39	0	1	2	1	34	2	3	3	.	1	21	74	49	149
2	2	200	2	2	100	0	0	0	0	.	22500	1	10	50	1	1	3	1	13	1	.	3	3	1	91	152	81	96
1	1	200	1	1	400	0	0	0	0	0	5000	0	12	24	1	1	3	1	20	1	4	3	.	1	166	207	147	143
1	1	100	2	2	200	0	0	0	0	2	40000	1	12	42	1	1	4	0	9	1	4	4	4	0	23	94	5	119
2	2	300	2	2	150	0	0	1	2	0	40000	1	10	26	1	1	4	1	31	2	2	3	.	1	89	5	123	235
1	1	100	2	2	200	0	0	2	2	2	.	0	12	63	0	1	2	1	18	2	3	3	3	0	136	161	108	117
2	2	100	2	2	50	0	0	0	0	0	.	0	10	62	0	1	2	1	23	1	3	3	.	0	61	109	15	105
2	2	300	2	2	150	1	1	0	0	0	.	.	.	.	1	0	.	0	2	4	4	2	3	1	38	23	71	190
2	2	300	2	2	150	1	1	0	2	3	12500	0	14	54	1	0	1	1	22	4	4	3	3	1	97	139	86	131
2	2	100	2	2	50	1	1	0	0	2	40000	0	13	41	1	1	5	0	10	2	4	3	3	0	141	182	123	120
2	2	100	1	1	50	0	0	0	0	0	17500	1	12	48	0	0	2	1	1	1	4	3	3	0	5	58	36	155
2	2	300	1	1	150	0	0	0	5	5	12500	1	12	26	1	0	3	1	27	1	3	3	3	1	94	186	92	28
.	2	100	.	2	50	0	0	0	.	0	17500	1	10	27	1	0	5	1	10	2	3	3	3	0	141	182	123	120
1	1	400	.	2	800	0	0	30	40	40	62500	1	13	35	1	1	3	1	41	4	4	3	4	1	58	105	85	140
1	1	100	1	1	200	0	0	4	6	6	27500	1	12	35	1	1	4	1	4	2	4	4	3	0	131	187	93	5
2	2	100	2	2	50	0	0	0	0	1	62500	1	18	26	0	1	2	1	8	3	4	4	3	0	171	216	134	62
2	2	400	1	1	200	0	0	0	0	0	27500	1	13	38	0	0	5	1	29	2	4	4	4	1	39	133	39	72
2	2	100	2	2	50	0	0	0	0	0	27500	1	12	41	1	1	3	0	22	1	4	.	.	0	97	139	86	131
2	2	400	2	2	200	1	1	10	.	30	22500	1	10	23	1	0	3	1	24	1	3	3	1	1	51	99	38	126
1	1	300	2	2	600	0	0	0	0	0	62500	1	12	31	1	1	4	0	10	1	4	3	3	1	141	182	123	120
2	2	400	2	2	200	0	0	0	0	0	40000	0	14	27	1	1	3	1	29	2	4	.	.	1	39	133	39	72
2	2	100	2	2	50	0	0	0	0	1	40000	0	16	69	0	0	4	1	8	1	4	3	3	0	171	216	134	62
1	1	100	1	1	200	0	0	2	2	12	85000	1	14	37	1	1	3	1	22	3	4	4	3	0	97	139	86	131
.	2	400	.	2	200	0	0	0	3	4	.	0	13	22	1	0	4	1	34	3	4	3	3	1	21	74	49	149
.	2	100	1	1	50	0	0	2	2	1	62500	1	14	47	1	1	4	1	8	3	3	3	3	0	171	216	134	62
2	2	100	2	2	50	0	0	356	365	365	22500	0	13	48	0	1	2	1	1	4	.	1	.	0	5	58	36	155
1	1	200	2	2	400	0	0	0	0	0	17500	1	12	19	1	0	1	0	17	1	3	3	3	0	100	93	102	201
1	1	300	2	2	600	0	0	0	0	2	12500	1	12	25	1	0	1	0	35	1	3	2	4	1	173	214	155	96
.	.	300	.	.	.	0	0	0	0	.	.	1	14	55	1	0	1	1	24	3	1	.	.	1	51	99	38	126

## Sheet: Labels
Name	Label
Yes1	YES=1/NO=2 response to first dichotomous choice question, don't knows are missing
Yes1DK	YES=1/NO=2 response to first dichotomous choice question, don't knows are coded as NO
PT1	Randomly assigned price and tax increase for quality improvement equal to $100, $200, $300, and $400
Yes2	YES=1/NO=2 response to second dichotomous choice question, don't knows are missing
Yes2DK	YES=1/NO=2 response to second dichotomous choice question, don't knows are coded as NO
PT2	"Double bound" assigned price and tax increase for quality improvement equal to $50, $100, $150, $200, $300, $400, $600, and $800
Flag	Flag=1 if Yes1 response is a protest or outlier, 0 otherwise
Flagdk	Flag=1 if Yes1dk response is a protest or outlier, 0 otherwise
Trips1	Number of recreational visits to the Pamlico or A-P Sounds during the past 12 months
Trips2	Planned number of recreational visits to the Pamlico or A-P Sounds during the past 12 months (with the same quality)
Trips2q	Planned number of recreational visits to the Pamlico or A-P Sounds during the past 12 months with improved same quality
Income	Household income (1995 dollars)
Workfull	Dummy variable for whether the respondent is employed fulltime, workfull=1 if fulltime employed, zero otherwise
Educ	Respondent education in years
Age	Respondent's age
Sex	Respondent's sex, female = 1, male = 2
Married	Marital status, married=1, 0 otherwise
House	Household size including children
Race	Race=1 if white, 0 otherwise
County	Eastern North Carolina county, range=1-41(see below for codes)
Know	Knowledge of the resources, uses, and problems of the Sounds, a lot = 4, some=3, a little=2, nothing=1
Concern	Concern about water pollution and damage to fish and wildlife habitat in the Sounds, very concerned=4, concerned=3, slightly concerned=2, not concerned=1
Support	Support for tougher laws to control agricultural nonpoin source pollution and restrict some commercial fishing practices, strongly support=4, support=3, oppose=2, strongly oppose=1
Effect	Effectiveness of tougher laws to restore water quality and fish and wildlife habitat, very effective=4, effective=3, slightly ineffective=2, not effective=4
Pamlico	Pamlico Sound dummy variable=1 if Pamlico Sounds version, =0 if Albemarle-Pamlico (A-P) Sounds version
DP	One-way distance to little Washington at the head of the Pamlico River which flows to the Pamlico Sound (or distance to nearest water access, usually a boat ramp, on the Pamlico Sound)
DA	One-way distance to Edenton at the head of the Albemarle Sound
DN	One-way distance to New Bern at the confluence of the Trent and Neuse Rivers which flow to Pamlico Sound
DF	One-way distance to Wilmington on the Cape Fear River
